# Supplementary material for: 2-Chloro-N-(4-chloro­benzo­yl)benzene­sulfonamide toluene hemisolvate
Source: Acta Crystallogr Sect E Struct Rep Online. 2010 Dec 18;67(Pt 1):o146. doi: 10.1107/S1600536810052281 (PMC3050374; doi:10.1107/S1600536810052281)
Supplement: Supplementary file 1 [file e-67-0o146-sup1.cif]

##############################################################################
###                                                                        ###
###        Electronic paper (Acta Crystallographica Section E)             ###
###                                                                        ###
##############################################################################
#                                                                            #
# This CIF contains the data in a paper accepted for publication in Acta     #
# Crystallographica Section E. It conforms to the requirements of Notes      #
# for Authors for Section E, and has been peer reviewed under the auspices   #
# of the IUCr Commission on Journals.                                        #
#                                                                            #
# Full details of the Crystallographic Information File format               #
# are given in the paper "The Crystallographic Information File (CIF):       #
# a New Standard Archive File for Crystallography" by S. R. Hall, F. H.      #
# Allen and I. D. Brown [Acta Cryst. (1991), A47, 655-685].                  #
#                                                                            #
# The current version of the core CIF dictionary is obtainable from          #
# ftp://ftp.iucr.org/pub/cif_core.dic. The current version number is 2.4.    #
#                                                                            #
# Software is freely available for graphical display of the structure(s) in  #
# this CIF.  For information consult the CIF home page http://www.iucr.org/  #
# cif/home.html                                                              #
#                                                                            #
# This file may be used for bona fide research purposes within the           #
# scientific community so long as proper attribution is given to the journal # 
# article from which it was obtained.                                        #
#                                                                            #
##############################################################################
                                             
data_I
_audit_creation_method     SHELXL-97
_chemical_name_systematic
;
2-Chloro-<i>N</i>-(4-chlorobenzoyl)benzenesulfonamide toluene hemisolvate
;
_chemical_name_common     ?
_chemical_formula_moiety     'C13 H9 Cl2 N O3 S, 0.5(C7 H8)'
_chemical_formula_sum     'C16.5 H13 Cl2 N1 O3 S1'
_chemical_formula_iupac     'C13 H9 Cl2 N O3 S, 0.5C7 H8'
_chemical_formula_weight     376.24
_chemical_melting_point     ?
_symmetry_cell_setting     triclinic
_symmetry_space_group_name_H-M     'P -1'
_symmetry_space_group_name_HALL     '-p 1'
loop_
    _symmetry_equiv_pos_as_xyz
    'x, y, z'
    '-x, -y, -z'
_cell_length_a     7.5992(9)
_cell_length_b     10.8760(10)
_cell_length_c     11.3460(10)
_cell_angle_alpha     73.868(8)
_cell_angle_beta     75.927(9)
_cell_angle_gamma     70.994(8)
_cell_volume     839.58(15)
_cell_formula_units_Z     2
_cell_measurement_reflns_used     3881
_cell_measurement_theta_min     2.87
_cell_measurement_theta_max     27.75
_cell_measurement_temperature     299(2)
_exptl_crystal_description     prism
_exptl_crystal_colour     colourless
_exptl_crystal_size_max     0.44
_exptl_crystal_size_mid     0.44
_exptl_crystal_size_min     0.36
_exptl_crystal_density_diffrn     1.488
_exptl_crystal_density_meas     ?
_exptl_crystal_density_method     'not measured'
_exptl_crystal_F_000     386
_exptl_absorpt_coefficient_mu     0.525
_exptl_absorpt_correction_type     multi-scan
_exptl_absorpt_process_details
;
(CrysAlis RED; Oxford Diffraction, 2009)
;
_exptl_absorpt_correction_T_min     0.8020
_exptl_absorpt_correction_T_max     0.8336
_exptl_special_details
;
CrysAlis RED (Oxford Diffraction, 2009)
Empirical absorption correction using spherical harmonics,
implemented in SCALE3 ABSPACK scaling algorithm.
;
_diffrn_ambient_temperature     299(2)
_diffrn_radiation_type     MoK\a
_diffrn_radiation_wavelength     0.71073
_diffrn_radiation_source     'fine-focus sealed tube'
_diffrn_radiation_monochromator     graphite
_diffrn_measurement_device_type
;
Oxford Diffraction Xcalibur diffractometer
with a Sapphire CCD detector
;
_diffrn_measurement_method
;
Rotation method data acquisition using \w and \f
;
_diffrn_detector_area_resol_mean     ?
_diffrn_reflns_number     5654
_diffrn_reflns_av_R_equivalents     0.0093
_diffrn_reflns_av_sigmaI/netI     0.0115
_diffrn_reflns_theta_min     2.88
_diffrn_reflns_theta_max     26.37
_diffrn_reflns_theta_full     26.37
_diffrn_measured_fraction_theta_max     0.990
_diffrn_measured_fraction_theta_full     0.990
_diffrn_reflns_limit_h_min     -9
_diffrn_reflns_limit_h_max     9
_diffrn_reflns_limit_k_min     -13
_diffrn_reflns_limit_k_max     13
_diffrn_reflns_limit_l_min     -13
_diffrn_reflns_limit_l_max     14
_diffrn_standards_number     0
_diffrn_standards_interval_count     ?
_diffrn_standards_interval_time     ?
_diffrn_standards_decay_%     0
_refine_special_details
;
Refinement of <i>F</i>^2^ against ALL reflections. The weighted <i>R</i>-factor
<i>wR</i> and goodness of fit <i>S</i> are based on <i>F</i>^2^, conventional
<i>R</i>-factors <i>R</i> are based on <i>F</i>, with <i>F</i> set to zero for
negative <i>F</i>^2^. The threshold expression of <i>F</i>^2^ >
\s(<i>F</i>^2^) is used only for calculating <i>R</i>-factors(gt) <i>etc</i>.
and is not relevant to the choice of reflections for refinement.
<i>R</i>-factors based on <i>F</i>^2^ are statistically about twice as large
as those based on <i>F</i>, and <i>R</i>- factors based on ALL data will be
even larger.
;
_reflns_number_total     3405
_reflns_number_gt     2941
_reflns_threshold_expression     I>2\s(I)
_refine_ls_structure_factor_coef     Fsqd
_refine_ls_matrix_type     full
_refine_ls_R_factor_all     0.0457
_refine_ls_R_factor_gt     0.0389
_refine_ls_wR_factor_gt     0.0941
_refine_ls_wR_factor_ref     0.0988
_refine_ls_goodness_of_fit_ref     1.059
_refine_ls_restrained_S_all     1.059
_refine_ls_number_reflns     3405
_refine_ls_number_parameters     229
_refine_ls_number_restraints     3
_refine_ls_hydrogen_treatment     mixed
_refine_ls_weighting_scheme     calc
_refine_ls_weighting_details
         'calc w=1/[\s^2^(Fo^2^)+(0.0428P)^2^+0.4443P] where P=(Fo^2^+2Fc^2^)/3'
_atom_sites_solution_hydrogens     geom
_atom_sites_solution_primary     direct
_atom_sites_solution_secondary     difmap
_refine_ls_shift/su_max     0.001
_refine_ls_shift/su_mean     0.000
_refine_diff_density_max     0.237
_refine_diff_density_min     -0.429
_refine_ls_extinction_method     none
_refine_ls_extinction_coef     ?
loop_
    _atom_type_symbol
    _atom_type_description
    _atom_type_scat_dispersion_real
    _atom_type_scat_dispersion_imag
    _atom_type_scat_source
    'C' 'C' 0.0033 0.0016
                         'International Tables Vol C Tables 4.2.6.8 and 6.1.1.4'
    'H' 'H' 0.0000 0.0000
                         'International Tables Vol C Tables 4.2.6.8 and 6.1.1.4'
    'Cl' 'Cl' 0.1484 0.1585
                         'International Tables Vol C Tables 4.2.6.8 and 6.1.1.4'
    'N' 'N' 0.0061 0.0033
                         'International Tables Vol C Tables 4.2.6.8 and 6.1.1.4'
    'O' 'O' 0.0106 0.0060
                         'International Tables Vol C Tables 4.2.6.8 and 6.1.1.4'
    'S' 'S' 0.1246 0.1234
                         'International Tables Vol C Tables 4.2.6.8 and 6.1.1.4'
_computing_data_collection
;
CrysAlis CCD (Oxford Diffraction, 2009)
;
_computing_cell_refinement
;
CrysAlis RED (Oxford Diffraction, 2009)
;
_computing_data_reduction
;
CrysAlis RED (Oxford Diffraction, 2009)
;
_computing_structure_solution     'SHELXS97 (Sheldrick, 2008)'
_computing_structure_refinement     'SHELXL97 (Sheldrick, 2008)'
_computing_molecular_graphics     'PLATON (Spek, 2009)'
_computing_publication_material     'SHELXL97 (Sheldrick, 2008)'
loop_
    _atom_site_type_symbol
    _atom_site_label
    _atom_site_fract_x
    _atom_site_fract_y
    _atom_site_fract_z
    _atom_site_U_iso_or_equiv
    _atom_site_adp_type
    _atom_site_calc_flag
    _atom_site_refinement_flags
    _atom_site_occupancy
    _atom_site_disorder_assembly
    _atom_site_disorder_group
    Cl Cl1 0.82406(9) 0.59662(6) 0.34975(6) 0.06376(18) Uani d . 1 . .
    Cl Cl2 0.89482(11) -0.27177(6) 0.59894(6) 0.0726(2) Uani d . 1 . .
    S S1 0.46063(7) 0.54050(5) 0.28910(4) 0.04093(14) Uani d . 1 . .
    O O1 0.4019(2) 0.61891(14) 0.38181(13) 0.0523(4) Uani d . 1 . .
    O O2 0.3219(2) 0.53244(17) 0.22960(15) 0.0594(4) Uani d . 1 . .
    O O3 0.6558(3) 0.30065(15) 0.19122(13) 0.0597(4) Uani d . 1 . .
    N N1 0.5639(2) 0.38940(16) 0.36235(15) 0.0428(4) Uani d D 1 . .
    H H1N 0.579(3) 0.386(2) 0.433(2) 0.051 Uiso d D 1 . .
    C C1 0.6378(3) 0.59331(18) 0.17244(17) 0.0395(4) Uani d . 1 . .
    C C2 0.7921(3) 0.61655(19) 0.19841(19) 0.0456(4) Uani d . 1 . .
    C C3 0.9255(3) 0.6578(2) 0.1010(3) 0.0635(6) Uani d . 1 . .
    H H3 1.0305 0.6722 0.1173 0.076 Uiso calc R 1 . .
    C C4 0.9015(4) 0.6773(3) -0.0197(3) 0.0745(8) Uani d . 1 . .
    H H4 0.9911 0.7050 -0.0848 0.089 Uiso calc R 1 . .
    C C5 0.7480(4) 0.6567(3) -0.0455(2) 0.0682(7) Uani d . 1 . .
    H H5 0.7325 0.6719 -0.1277 0.082 Uiso calc R 1 . .
    C C6 0.6166(3) 0.6134(2) 0.04986(19) 0.0523(5) Uani d . 1 . .
    H H6 0.5136 0.5977 0.0323 0.063 Uiso calc R 1 . .
    C C7 0.6431(3) 0.28362(19) 0.30279(18) 0.0421(4) Uani d . 1 . .
    C C8 0.7089(3) 0.14941(18) 0.38331(18) 0.0404(4) Uani d . 1 . .
    C C9 0.6374(3) 0.1159(2) 0.50887(19) 0.0485(5) Uani d . 1 . .
    H H9 0.5501 0.1807 0.5485 0.058 Uiso calc R 1 . .
    C C10 0.6955(3) -0.0136(2) 0.5754(2) 0.0536(5) Uani d . 1 . .
    H H10 0.6468 -0.0362 0.6595 0.064 Uiso calc R 1 . .
    C C11 0.8254(3) -0.1085(2) 0.5167(2) 0.0478(5) Uani d . 1 . .
    C C12 0.9002(3) -0.0773(2) 0.3927(2) 0.0581(6) Uani d . 1 . .
    H H12 0.9893 -0.1421 0.3541 0.070 Uiso calc R 1 . .
    C C13 0.8411(3) 0.0512(2) 0.3268(2) 0.0549(5) Uani d . 1 . .
    H H13 0.8906 0.0729 0.2427 0.066 Uiso calc R 1 . .
    C C14 0.4143(9) -0.0335(6) 1.0155(6) 0.0821(17) Uani d P 0.50 . .
    C C15 0.4774(7) 0.0445(4) 0.8986(3) 0.0963(11) Uani d U 1 . .
    H H15A 0.4031 0.0715 0.8369 0.116 Uiso d PR 0.50 A 1
    H H15B 0.5192 0.0831 0.8135 0.116 Uiso d PR 0.50 A 2
    C C16 0.6245(14) 0.0797(6) 0.8707(7) 0.1058(17) Uani d PU 0.50 . .
    H H16A 0.6644 0.1127 0.7870 0.127 Uiso d PR 0.50 . .
    C C17 0.7412(8) 0.0691(6) 0.9649(7) 0.1470(19) Uani d U 1 . .
    H H17A 0.8390 0.1082 0.9492 0.176 Uiso d PR 0.50 C 1
    H H17B 0.7570 0.1193 0.8808 0.176 Uiso d PR 0.50 C 2
    H H17C 0.8486 -0.0073 0.9758 0.176 Uiso d PR 0.50 C 2
    H H17D 0.7303 0.1239 1.0210 0.176 Uiso d PR 0.50 C 2
    C C18 0.6696(18) -0.0094(9) 1.0854(11) 0.126(4) Uani d P 0.50 . .
    H H18A 0.7398 -0.0358 1.1493 0.151 Uiso d PR 0.50 . .
loop_
    _atom_site_aniso_label
    _atom_site_aniso_U_11
    _atom_site_aniso_U_22
    _atom_site_aniso_U_33
    _atom_site_aniso_U_12
    _atom_site_aniso_U_13
    _atom_site_aniso_U_23
    Cl1 0.0641(4) 0.0659(4) 0.0699(4) -0.0150(3) -0.0330(3) -0.0130(3)
    Cl2 0.1049(5) 0.0385(3) 0.0687(4) -0.0145(3) -0.0255(3) 0.0005(3)
    S1 0.0408(2) 0.0379(2) 0.0415(3) -0.00830(18) -0.00962(19) -0.00531(19)
    O1 0.0585(9) 0.0427(8) 0.0456(8) -0.0038(6) -0.0031(6) -0.0105(6)
    O2 0.0473(8) 0.0649(10) 0.0689(10) -0.0177(7) -0.0222(7) -0.0057(8)
    O3 0.0875(12) 0.0494(9) 0.0409(8) -0.0161(8) -0.0134(7) -0.0091(6)
    N1 0.0553(10) 0.0353(8) 0.0373(8) -0.0109(7) -0.0111(7) -0.0061(7)
    C1 0.0434(10) 0.0313(9) 0.0408(9) -0.0071(7) -0.0082(8) -0.0061(7)
    C2 0.0445(10) 0.0347(9) 0.0534(11) -0.0061(8) -0.0116(9) -0.0057(8)
    C3 0.0464(12) 0.0493(13) 0.0864(18) -0.0130(10) -0.0034(11) -0.0085(12)
    C4 0.0755(17) 0.0581(15) 0.0659(16) -0.0184(13) 0.0197(13) -0.0034(12)
    C5 0.0890(19) 0.0590(15) 0.0431(12) -0.0150(13) 0.0013(12) -0.0073(10)
    C6 0.0681(14) 0.0454(11) 0.0419(11) -0.0128(10) -0.0128(10) -0.0076(9)
    C7 0.0469(10) 0.0404(10) 0.0419(10) -0.0162(8) -0.0067(8) -0.0093(8)
    C8 0.0457(10) 0.0373(9) 0.0419(10) -0.0161(8) -0.0070(8) -0.0092(8)
    C9 0.0587(12) 0.0393(10) 0.0455(11) -0.0127(9) -0.0030(9) -0.0119(8)
    C10 0.0746(15) 0.0443(11) 0.0410(11) -0.0202(10) -0.0058(10) -0.0071(9)
    C11 0.0595(12) 0.0348(10) 0.0518(11) -0.0156(9) -0.0158(9) -0.0049(8)
    C12 0.0641(14) 0.0410(11) 0.0603(13) -0.0096(10) 0.0025(11) -0.0143(10)
    C13 0.0694(14) 0.0432(11) 0.0449(11) -0.0159(10) 0.0041(10) -0.0097(9)
    C14 0.078(4) 0.068(4) 0.085(4) 0.015(3) -0.007(3) -0.041(3)
    C15 0.125(3) 0.082(2) 0.0583(18) 0.014(2) -0.021(2) -0.0238(17)
    C16 0.146(5) 0.051(3) 0.079(4) -0.001(4) 0.022(3) -0.016(3)
    C17 0.113(4) 0.114(4) 0.198(6) 0.002(3) -0.018(3) -0.057(4)
    C18 0.164(9) 0.088(5) 0.154(9) -0.001(6) -0.108(8) -0.042(5)
_geom_special_details
;
All e.s.d.'s (except the e.s.d. in the dihedral angle between two l.s. planes)
are estimated using the full covariance matrix. The cell e.s.d.'s are taken
into account individually in the estimation of e.s.d.'s in distances, angles
and torsion angles; correlations between e.s.d.'s in cell parameters are only
used when they are defined by crystal symmetry. An approximate (isotropic)
treatment of cell e.s.d.'s is used for estimating e.s.d.'s involving l.s.
planes.
;
loop_
    _geom_bond_atom_site_label_1
    _geom_bond_atom_site_label_2
    _geom_bond_site_symmetry_2
    _geom_bond_distance
    _geom_bond_publ_flag
    Cl1 C2 . 1.737(2) ?
    Cl2 C11 . 1.735(2) ?
    S1 O2 . 1.4191(15) ?
    S1 O1 . 1.4336(15) ?
    S1 N1 . 1.6508(17) ?
    S1 C1 . 1.763(2) ?
    O3 C7 . 1.212(2) ?
    N1 C7 . 1.388(2) ?
    N1 H1N . 0.82(2) ?
    C1 C6 . 1.387(3) ?
    C1 C2 . 1.389(3) ?
    C2 C3 . 1.388(3) ?
    C3 C4 . 1.374(4) ?
    C3 H3 . 0.9300 ?
    C4 C5 . 1.368(4) ?
    C4 H4 . 0.9300 ?
    C5 C6 . 1.373(3) ?
    C5 H5 . 0.9300 ?
    C6 H6 . 0.9300 ?
    C7 C8 . 1.490(3) ?
    C8 C9 . 1.386(3) ?
    C8 C13 . 1.389(3) ?
    C9 C10 . 1.384(3) ?
    C9 H9 . 0.9300 ?
    C10 C11 . 1.371(3) ?
    C10 H10 . 0.9300 ?
    C11 C12 . 1.375(3) ?
    C12 C13 . 1.374(3) ?
    C12 H12 . 0.9300 ?
    C13 H13 . 0.9300 ?
    C14 C16 2_657 1.248(10) ?
    C14 C17 2_657 1.311(8) ?
    C14 C18 2_657 1.342(10) ?
    C14 C15 2_657 1.379(8) ?
    C14 C15 . 1.428(8) ?
    C14 C14 2_657 1.613(16) ?
    C15 C16 . 1.239(10) ?
    C15 C18 2_657 1.252(11) ?
    C15 C14 2_657 1.379(8) ?
    C15 H15A . 0.9300 ?
    C15 H15B . 0.9601 ?
    C16 C14 2_657 1.248(10) ?
    C16 C17 . 1.506(11) ?
    C16 H15B . 1.1326 ?
    C16 H16A . 0.9300 ?
    C16 H17B . 1.2556 ?
    C17 C14 2_657 1.311(8) ?
    C17 C18 . 1.478(13) ?
    C17 H17A . 0.9299 ?
    C17 H17B . 0.9600 ?
    C17 H17C . 0.9600 ?
    C17 H17D . 0.9599 ?
    C18 C15 2_657 1.252(11) ?
    C18 C14 2_657 1.342(10) ?
    C18 H18A . 0.9300 ?
loop_
    _geom_angle_atom_site_label_1
    _geom_angle_atom_site_label_2
    _geom_angle_atom_site_label_3
    _geom_angle_site_symmetry_1
    _geom_angle_site_symmetry_3
    _geom_angle
    _geom_angle_publ_flag
    O2 S1 O1 . . 118.68(10) ?
    O2 S1 N1 . . 108.83(9) ?
    O1 S1 N1 . . 104.52(9) ?
    O2 S1 C1 . . 107.90(9) ?
    O1 S1 C1 . . 110.14(9) ?
    N1 S1 C1 . . 106.05(9) ?
    C7 N1 S1 . . 122.20(14) ?
    C7 N1 H1N . . 123.3(17) ?
    S1 N1 H1N . . 113.9(17) ?
    C6 C1 C2 . . 119.90(19) ?
    C6 C1 S1 . . 116.98(16) ?
    C2 C1 S1 . . 123.11(15) ?
    C3 C2 C1 . . 119.4(2) ?
    C3 C2 Cl1 . . 118.42(18) ?
    C1 C2 Cl1 . . 122.13(16) ?
    C4 C3 C2 . . 119.7(2) ?
    C4 C3 H3 . . 120.2 ?
    C2 C3 H3 . . 120.2 ?
    C5 C4 C3 . . 121.0(2) ?
    C5 C4 H4 . . 119.5 ?
    C3 C4 H4 . . 119.5 ?
    C4 C5 C6 . . 120.0(2) ?
    C4 C5 H5 . . 120.0 ?
    C6 C5 H5 . . 120.0 ?
    C5 C6 C1 . . 120.0(2) ?
    C5 C6 H6 . . 120.0 ?
    C1 C6 H6 . . 120.0 ?
    O3 C7 N1 . . 121.13(18) ?
    O3 C7 C8 . . 122.36(18) ?
    N1 C7 C8 . . 116.50(16) ?
    C9 C8 C13 . . 118.74(18) ?
    C9 C8 C7 . . 123.58(18) ?
    C13 C8 C7 . . 117.56(17) ?
    C10 C9 C8 . . 120.19(19) ?
    C10 C9 H9 . . 119.9 ?
    C8 C9 H9 . . 119.9 ?
    C11 C10 C9 . . 119.68(19) ?
    C11 C10 H10 . . 120.2 ?
    C9 C10 H10 . . 120.2 ?
    C10 C11 C12 . . 121.18(19) ?
    C10 C11 Cl2 . . 119.84(17) ?
    C12 C11 Cl2 . . 118.97(17) ?
    C11 C12 C13 . . 119.0(2) ?
    C11 C12 H12 . . 120.5 ?
    C13 C12 H12 . . 120.5 ?
    C12 C13 C8 . . 121.2(2) ?
    C12 C13 H13 . . 119.4 ?
    C8 C13 H13 . . 119.4 ?
    C16 C14 C17 2_657 2_657 72.1(7) ?
    C16 C14 C18 2_657 2_657 138.6(10) ?
    C17 C14 C18 2_657 2_657 67.7(7) ?
    C16 C14 C15 2_657 2_657 56.1(6) ?
    C17 C14 C15 2_657 2_657 128.1(7) ?
    C18 C14 C15 2_657 2_657 162.3(9) ?
    C16 C14 C15 2_657 . 163.1(8) ?
    C17 C14 C15 2_657 . 121.3(6) ?
    C18 C14 C15 2_657 . 53.6(6) ?
    C15 C14 C15 2_657 . 109.9(6) ?
    C16 C14 C14 2_657 2_657 111.7(9) ?
    C17 C14 C14 2_657 2_657 171.1(7) ?
    C18 C14 C14 2_657 2_657 106.8(10) ?
    C15 C14 C14 2_657 2_657 56.4(5) ?
    C15 C14 C14 . 2_657 53.5(5) ?
    C16 C15 C18 . 2_657 173.8(7) ?
    C16 C15 C14 . 2_657 56.6(5) ?
    C18 C15 C14 2_657 2_657 129.3(7) ?
    C16 C15 C14 . . 125.8(6) ?
    C18 C15 C14 2_657 . 59.7(6) ?
    C14 C15 C14 2_657 . 70.1(6) ?
    C16 C15 H15A . . 116.1 ?
    C18 C15 H15A 2_657 . 58.4 ?
    C14 C15 H15A 2_657 . 167.6 ?
    C14 C15 H15A . . 118.0 ?
    C16 C15 H15B . . 60.4 ?
    C18 C15 H15B 2_657 . 113.7 ?
    C14 C15 H15B 2_657 . 117.0 ?
    C14 C15 H15B . . 168.8 ?
    H15A C15 H15B . . 56.6 ?
    C15 C16 C14 . 2_657 67.3(6) ?
    C15 C16 C17 . . 123.2(6) ?
    C14 C16 C17 2_657 . 55.9(5) ?
    C15 C16 H15B . . 47.5 ?
    C14 C16 H15B 2_657 . 114.8 ?
    C17 C16 H15B . . 170.6 ?
    C15 C16 H16A . . 117.5 ?
    C14 C16 H16A 2_657 . 174.9 ?
    C17 C16 H16A . . 119.3 ?
    H15B C16 H16A . . 70.1 ?
    C15 C16 H17B . . 160.2 ?
    C14 C16 H17B 2_657 . 94.6 ?
    C17 C16 H17B . . 39.4 ?
    H15B C16 H17B . . 149.2 ?
    H16A C16 H17B . . 80.9 ?
    C14 C17 C18 2_657 . 57.1(5) ?
    C14 C17 C16 2_657 . 52.0(5) ?
    C18 C17 C16 . . 108.5(6) ?
    C14 C17 H17A 2_657 . 170.8 ?
    C18 C17 H17A . . 126.6 ?
    C16 C17 H17A . . 124.9 ?
    C14 C17 H17B 2_657 . 107.2 ?
    C18 C17 H17B . . 164.3 ?
    C16 C17 H17B . . 56.1 ?
    H17A C17 H17B . . 68.8 ?
    C14 C17 H17C 2_657 . 111.2 ?
    C18 C17 H17C . . 79.3 ?
    C16 C17 H17C . . 117.5 ?
    H17A C17 H17C . . 78.0 ?
    H17B C17 H17C . . 109.5 ?
    C14 C17 H17D 2_657 . 110.0 ?
    C18 C17 H17D . . 78.3 ?
    C16 C17 H17D . . 133.0 ?
    H17A C17 H17D . . 65.1 ?
    H17B C17 H17D . . 109.5 ?
    H17C C17 H17D . . 109.5 ?
    C15 C18 C14 2_657 2_657 66.7(6) ?
    C15 C18 C17 2_657 . 121.8(7) ?
    C14 C18 C17 2_657 . 55.2(6) ?
    C15 C18 H18A 2_657 . 120.0 ?
    C14 C18 H18A 2_657 . 173.2 ?
    C17 C18 H18A . . 118.2 ?
loop_
    _geom_torsion_atom_site_label_1
    _geom_torsion_atom_site_label_2
    _geom_torsion_atom_site_label_3
    _geom_torsion_atom_site_label_4
    _geom_torsion_site_symmetry_1
    _geom_torsion_site_symmetry_2
    _geom_torsion_site_symmetry_3
    _geom_torsion_site_symmetry_4
    _geom_torsion
    _geom_torsion_publ_flag
    O2 S1 N1 C7 . . . . 53.15(18) ?
    O1 S1 N1 C7 . . . . -179.10(15) ?
    C1 S1 N1 C7 . . . . -62.70(17) ?
    O2 S1 C1 C6 . . . . -1.61(18) ?
    O1 S1 C1 C6 . . . . -132.58(15) ?
    N1 S1 C1 C6 . . . . 114.87(16) ?
    O2 S1 C1 C2 . . . . 177.49(16) ?
    O1 S1 C1 C2 . . . . 46.52(18) ?
    N1 S1 C1 C2 . . . . -66.03(18) ?
    C6 C1 C2 C3 . . . . -1.0(3) ?
    S1 C1 C2 C3 . . . . 179.91(16) ?
    C6 C1 C2 Cl1 . . . . 178.61(15) ?
    S1 C1 C2 Cl1 . . . . -0.5(2) ?
    C1 C2 C3 C4 . . . . 1.1(3) ?
    Cl1 C2 C3 C4 . . . . -178.52(19) ?
    C2 C3 C4 C5 . . . . 0.0(4) ?
    C3 C4 C5 C6 . . . . -1.2(4) ?
    C4 C5 C6 C1 . . . . 1.3(4) ?
    C2 C1 C6 C5 . . . . -0.2(3) ?
    S1 C1 C6 C5 . . . . 178.95(18) ?
    S1 N1 C7 O3 . . . . 7.2(3) ?
    S1 N1 C7 C8 . . . . -172.21(14) ?
    O3 C7 C8 C9 . . . . -154.7(2) ?
    N1 C7 C8 C9 . . . . 24.7(3) ?
    O3 C7 C8 C13 . . . . 21.4(3) ?
    N1 C7 C8 C13 . . . . -159.19(19) ?
    C13 C8 C9 C10 . . . . -0.9(3) ?
    C7 C8 C9 C10 . . . . 175.12(19) ?
    C8 C9 C10 C11 . . . . 0.5(3) ?
    C9 C10 C11 C12 . . . . 0.4(3) ?
    C9 C10 C11 Cl2 . . . . -178.61(17) ?
    C10 C11 C12 C13 . . . . -0.8(4) ?
    Cl2 C11 C12 C13 . . . . 178.16(19) ?
    C11 C12 C13 C8 . . . . 0.4(4) ?
    C9 C8 C13 C12 . . . . 0.5(3) ?
    C7 C8 C13 C12 . . . . -175.8(2) ?
    C16 C14 C15 C16 2_657 . . . 42(2) ?
    C17 C14 C15 C16 2_657 . . . -178.0(6) ?
    C18 C14 C15 C16 2_657 . . . -176.6(7) ?
    C15 C14 C15 C16 2_657 . . . 10.8(6) ?
    C14 C14 C15 C16 2_657 . . . 10.8(6) ?
    C16 C14 C15 C18 2_657 . . 2_657 -141(2) ?
    C17 C14 C15 C18 2_657 . . 2_657 -1.4(7) ?
    C15 C14 C15 C18 2_657 . . 2_657 -172.6(6) ?
    C14 C14 C15 C18 2_657 . . 2_657 -172.6(6) ?
    C16 C14 C15 C14 2_657 . . 2_657 31(2) ?
    C17 C14 C15 C14 2_657 . . 2_657 171.2(7) ?
    C18 C14 C15 C14 2_657 . . 2_657 172.6(6) ?
    C15 C14 C15 C14 2_657 . . 2_657 0.0 ?
    C18 C15 C16 C14 2_657 . . 2_657 -164(5) ?
    C14 C15 C16 C14 . . . 2_657 -12.2(7) ?
    C18 C15 C16 C17 2_657 . . . -164(5) ?
    C14 C15 C16 C17 2_657 . . . -0.8(5) ?
    C14 C15 C16 C17 . . . . -12.9(9) ?
    C15 C16 C17 C14 . . . 2_657 0.9(5) ?
    C15 C16 C17 C18 . . . . 9.8(8) ?
    C14 C16 C17 C18 2_657 . . . 8.9(6) ?
    C14 C17 C18 C15 2_657 . . 2_657 1.4(7) ?
    C16 C17 C18 C15 . . . 2_657 -7.0(10) ?
    C16 C17 C18 C14 . . . 2_657 -8.4(5) ?
loop_
    _geom_hbond_atom_site_label_D
    _geom_hbond_atom_site_label_H
    _geom_hbond_atom_site_label_A
    _geom_hbond_site_symmetry_A
    _geom_hbond_distance_DH
    _geom_hbond_distance_HA
    _geom_hbond_distance_DA
    _geom_hbond_angle_DHA
    N1 H1N O1 2_666 0.82(2) 2.13(2) 2.951(2) 176(2)
data_global
_journal_date_recd_electronic     2010-12-05
_journal_date_accepted     2010-12-13
_journal_name_full     'Acta Crystallographica, Section E'
_journal_year     2011
_journal_volume     67
_journal_issue      1
_journal_page_first     o146
_journal_page_last     o146
_journal_paper_category     QO
_journal_coeditor_code     BT5432
_publ_contact_author_name     'Prof. B. Thimme Gowda'
_publ_contact_author_address
;
  Department of Chemistry
  Mangalore University
  Mangalagangotri-574 199
  Mangalore, INDIA
;
_publ_contact_author_email     gowdabt@yahoo.com
_publ_contact_author_fax     '91 824 2287367'
_publ_contact_author_phone     '91 824 2287262'
_publ_section_title
;
2-Chloro-<i>N</i>-(4-chlorobenzoyl)benzenesulfonamide toluene hemisolvate
;
loop_
    _publ_author_name
    _publ_author_address
    'P. A. Suchetan'
; Department of Chemistry
  Mangalore University
  Mangalagangotri 574 199
  Mangalore, India
;
    'Sabine Foro'
; Institute of Materials Science
  Darmstadt University of Technology
  Petersenstrasse 23
  D-64287 Darmstadt, Germany
;
    'B. Thimme Gowda '
; Department of Chemistry
  Mangalore University
  Mangalagangotri 574 199
  Mangalore, India
;
