# Supplementary material for: 2-Chloro-N-(4-chloro­benzo­yl)benzene­sulfonamide toluene hemisolvate
Source: Acta Crystallogr Sect E Struct Rep Online. 2010 Dec 18;67(Pt 1):o146. doi: 10.1107/S1600536810052281 (PMC3050374; doi:10.1107/S1600536810052281)
Supplement: Supplementary file 2 [file e-67-0o146-Isup2.hkl]

# 
# h,k,l, Fc-squared, Fo-squared, sigma(Fo-squared) and status flag 
# 
data_I
_shelx_title ' I         P 1          R    NEW: P-1' 
_shelx_refln_list_code          4 
_shelx_F_calc_maximum      135.42 
_exptl_crystal_F_000       386.00 
_reflns_d_resolution_high  0.8001 
 
loop_ 
 _symmetry_equiv_pos_as_xyz 
 'x, y, z' 
 '-x, -y, -z' 
 
_cell_length_a     7.5992 
_cell_length_b    10.8760 
_cell_length_c    11.3460 
_cell_angle_alpha  73.868 
_cell_angle_beta   75.927 
_cell_angle_gamma  70.994 
 
_shelx_F_squared_multiplier     1.000 
 
loop_ 
 _refln_index_h 
 _refln_index_k 
 _refln_index_l 
 _refln_F_squared_calc 
 _refln_F_squared_meas 
 _refln_F_squared_sigma 
 _refln_observed_status 
   1   0   0     2126.02     1954.37     17.23 o 
   2   0   0      242.83      276.62      1.91 o 
   3   0   0      127.48      109.49      1.41 o 
   4   0   0      774.08      854.36      5.04 o 
   5   0   0       11.91       12.76      0.51 o 
   6   0   0       24.66       23.00      0.66 o 
   7   0   0        3.95        5.85      0.63 o 
   8   0   0       24.56       28.89      1.15 o 
  -8   1   0       10.77       13.45      1.00 o 
  -7   1   0        0.17       -0.16      0.61 o 
  -6   1   0        0.01       -0.03      0.51 o 
  -5   1   0       84.31       79.83      1.14 o 
  -4   1   0        5.95        5.43      0.51 o 
  -3   1   0      334.06      325.78      1.09 o 
  -2   1   0     4200.35     4099.13     17.18 o 
  -1   1   0     2226.68     2189.03      9.37 o 
   2   1   0    12859.48    10908.63    181.84 o 
   3   1   0       79.15       64.07      0.94 o 
   4   1   0        9.53       11.03      0.29 o 
   5   1   0       33.89       35.64      0.61 o 
   6   1   0       26.26       26.84      2.31 o 
   7   1   0       29.52       24.48      1.10 o 
   8   1   0       25.05       33.15      1.28 o 
   9   1   0        0.03       -0.62      0.99 o 
  -8   2   0       26.78       22.89      1.23 o 
  -7   2   0       25.93       30.31      1.57 o 
  -6   2   0        4.85        4.47      0.76 o 
  -5   2   0      145.95      147.66      1.46 o 
  -4   2   0       61.88       49.23      0.82 o 
  -3   2   0       10.53       13.69      0.47 o 
  -2   2   0     1174.36     1214.60      2.48 o 
  -1   2   0    10946.94     9076.41     21.60 o 
   0   2   0     2005.32     1801.64     16.00 o 
   1   2   0        6.30        7.54      0.19 o 
   2   2   0     1539.63     1486.36      2.19 o 
   3   2   0     1443.29     1437.15      1.88 o 
   4   2   0      385.10      384.65      1.61 o 
   5   2   0       51.67       52.27      1.27 o 
   6   2   0      351.46      365.11      1.62 o 
   7   2   0        2.66        3.35      0.93 o 
   8   2   0        7.45        5.00      0.99 o 
   9   2   0        0.11       -0.18      1.03 o 
  -8   3   0        5.86        7.14      2.46 o 
  -7   3   0        3.81        6.51      1.00 o 
  -6   3   0       62.23       60.35      1.28 o 
  -5   3   0      102.25      103.17      1.30 o 
  -4   3   0      260.06      275.13      1.71 o 
  -3   3   0      325.37      325.63      1.62 o 
  -2   3   0       45.48       51.81      0.62 o 
  -1   3   0      412.43      383.28      4.54 o 
   0   3   0     4116.28     4101.16     10.75 o 
   1   3   0      157.83      162.72      1.07 o 
   2   3   0      578.05      566.33      2.37 o 
   3   3   0      894.01      890.28      2.76 o 
   4   3   0      232.28      240.79      2.72 o 
   5   3   0      617.59      606.29      2.20 o 
   6   3   0      602.02      547.00      3.00 o 
   7   3   0       32.19       35.85      1.18 o 
   8   3   0        0.12        4.38      1.06 o 
   9   3   0        0.00        0.86      1.12 o 
  -7   4   0        8.59        7.69      0.90 o 
  -6   4   0      130.92      129.81      1.61 o 
  -5   4   0        0.05       -0.26      0.68 o 
  -4   4   0       55.12       57.97      0.95 o 
  -3   4   0      378.04      362.71      1.80 o 
  -2   4   0      439.85      431.66      1.71 o 
  -1   4   0        1.97        8.65      1.69 o 
   0   4   0      772.80      818.83      4.01 o 
   1   4   0        9.11       11.98      0.25 o 
   2   4   0       59.81       55.80      0.58 o 
   3   4   0      135.99      129.06      1.99 o 
   4   4   0        7.62        7.30      0.27 o 
   5   4   0     2219.33     2184.14     10.59 o 
   6   4   0      411.03      378.42      2.62 o 
   7   4   0        0.15       -0.36      0.98 o 
   8   4   0       42.74       44.11      1.40 o 
   9   4   0       23.58       28.51      1.36 o 
  -7   5   0       12.76       11.98      1.03 o 
  -6   5   0        9.70       10.49      0.94 o 
  -5   5   0       33.96       41.93      1.07 o 
  -4   5   0      107.58      111.79      1.26 o 
  -3   5   0       28.66       29.17      0.73 o 
  -2   5   0        2.02        2.64      0.46 o 
  -1   5   0      376.69      421.18      4.08 o 
   0   5   0       25.63       18.76      0.79 o 
   1   5   0      103.82      133.51      1.77 o 
   2   5   0      216.92      202.63      2.24 o 
   3   5   0      224.13      223.96      2.93 o 
   4   5   0       26.31       26.74      0.54 o 
   5   5   0      782.06      726.90      3.30 o 
   6   5   0        1.74        1.04      0.89 o 
   7   5   0      146.02      144.99      1.97 o 
   8   5   0       72.31       72.11      1.70 o 
   9   5   0        0.00        0.92      1.06 o 
  -6   6   0       10.76        9.80      0.85 o 
  -5   6   0       18.58       13.92      0.88 o 
  -4   6   0       71.52       71.14      1.12 o 
  -3   6   0       67.06       64.56      1.07 o 
  -2   6   0      417.44      413.42      2.04 o 
  -1   6   0       79.15       80.45      0.77 o 
   0   6   0      525.48      536.71      3.91 o 
   1   6   0      651.88      651.39      1.61 o 
   2   6   0      846.53      880.20      2.08 o 
   3   6   0      792.83      765.48      1.81 o 
   4   6   0      193.37      196.50      2.49 o 
   5   6   0      115.89      111.37      1.57 o 
   6   6   0       14.40       10.02      0.98 o 
   7   6   0       79.28       81.02      1.72 o 
   8   6   0       39.46       35.68      1.39 o 
   9   6   0        6.46        4.71      1.09 o 
  -6   7   0       28.46       24.97      1.13 o 
  -5   7   0        0.76       -0.38      0.83 o 
  -4   7   0       20.09       18.89      0.64 o 
  -3   7   0        0.06        0.35      0.49 o 
  -2   7   0      104.00      104.29      2.02 o 
  -1   7   0      355.32      353.79      9.64 o 
   0   7   0      218.62      217.57      1.25 o 
   1   7   0      435.59      412.03      1.42 o 
   2   7   0       50.10       60.40      0.62 o 
   3   7   0       59.54       62.40      0.53 o 
   4   7   0      376.61      387.83      1.49 o 
   5   7   0      104.80      101.68      1.60 o 
   6   7   0        6.58        3.95      0.94 o 
   7   7   0      126.84      129.42      1.96 o 
   8   7   0       10.80       10.57      1.15 o 
  -5   8   0       14.21       16.08      1.58 o 
  -4   8   0       69.04       67.07      0.90 o 
  -3   8   0       50.31       57.71      3.87 o 
  -2   8   0        6.56        5.98      0.70 o 
  -1   8   0       84.61       80.78      1.22 o 
   0   8   0       45.25       36.66      3.21 o 
   1   8   0       96.85       92.19      2.57 o 
   2   8   0       80.55       78.39      1.69 o 
   3   8   0       24.61       25.61      0.50 o 
   4   8   0       10.66       10.94      0.92 o 
   5   8   0       59.36       69.43      1.46 o 
   6   8   0        6.10        5.62      0.99 o 
   7   8   0       39.17       48.27      1.56 o 
   8   8   0       11.24       11.84      1.29 o 
  -4   9   0      111.41      119.80      2.20 o 
  -3   9   0        4.34        5.14      0.57 o 
  -2   9   0       18.83       18.69      0.87 o 
  -1   9   0       73.51       77.77      1.32 o 
   0   9   0      197.28      195.27      1.29 o 
   1   9   0        0.04        0.28      0.51 o 
   2   9   0        2.92        4.23      0.49 o 
   3   9   0       44.30       47.56      0.79 o 
   4   9   0       13.25       12.34      1.02 o 
   5   9   0       13.77       12.64      1.03 o 
   6   9   0       14.99       18.23      1.19 o 
   7   9   0       24.53       24.37      1.46 o 
   8   9   0        5.06        4.54      1.34 o 
  -3  10   0        8.41        7.85      0.67 o 
  -2  10   0      223.48      230.76      2.16 o 
  -1  10   0        4.77        5.22      0.94 o 
   0  10   0        7.07        4.86      0.67 o 
   1  10   0        2.38        3.13      1.25 o 
   2  10   0       20.03       20.24      0.66 o 
   3  10   0       21.44       21.19      1.11 o 
   4  10   0       21.02       22.80      1.21 o 
   5  10   0       51.02       46.29      1.44 o 
   6  10   0       42.39       42.98      1.52 o 
   7  10   0       68.11       68.31      1.79 o 
  -2  11   0       82.74       94.90      1.65 o 
  -1  11   0        1.98        0.59      1.07 o 
   0  11   0       51.03       50.19      1.19 o 
   1  11   0        1.66        2.27      0.96 o 
   2  11   0        2.68        2.81      0.91 o 
   3  11   0       40.23       41.07      1.30 o 
   4  11   0        6.87        5.47      1.01 o 
   5  11   0       10.79        7.11      1.18 o 
   6  11   0       16.22       16.34      1.30 o 
  -1  12   0      106.94      124.65      1.82 o 
   0  12   0       43.10       50.29      1.35 o 
   1  12   0       20.29       18.78      1.27 o 
   2  12   0       52.57       56.05      1.38 o 
   3  12   0        0.16        1.02      1.01 o 
   4  12   0       11.29       10.50      1.15 o 
   5  12   0       20.33       16.98      1.31 o 
   2  13   0        7.78       12.43      1.12 o 
   3  13   0        0.03        1.60      1.18 o 
  -5 -12   1        7.42        3.93      1.22 o 
  -3 -12   1        4.05        5.26      1.08 o 
  -2 -12   1       16.96       17.58      1.04 o 
  -1 -12   1       13.70       12.55      1.04 o 
   0 -12   1       60.80       65.11      1.56 o 
  -6 -11   1       26.06       26.21      1.51 o 
  -5 -11   1       15.84       13.89      1.15 o 
  -4 -11   1        0.37       -0.48      0.95 o 
  -3 -11   1       19.38       22.12      1.15 o 
  -2 -11   1        7.13        7.01      0.88 o 
  -1 -11   1       65.62       61.49      1.32 o 
   0 -11   1       85.09       83.55      1.45 o 
   1 -11   1       57.74       69.41      1.42 o 
   2 -11   1       26.88       28.52      1.28 o 
  -7 -10   1        0.13        0.74      1.18 o 
  -6 -10   1        3.53        3.20      1.07 o 
  -5 -10   1        5.45        4.23      1.03 o 
  -4 -10   1       20.52       17.88      1.11 o 
  -3 -10   1       64.17       64.67      1.35 o 
  -2 -10   1        3.47        3.94      0.75 o 
  -1 -10   1      288.70      295.53      1.60 o 
   0 -10   1        0.55        2.93      0.78 o 
   1 -10   1        1.39       -0.63      0.97 o 
   2 -10   1       19.96       16.63      1.17 o 
   3 -10   1       40.00       45.55      1.45 o 
  -7  -9   1       45.02       47.42      1.70 o 
  -6  -9   1       38.64       40.55      1.45 o 
  -5  -9   1       14.93       14.90      1.16 o 
  -4  -9   1      158.16      162.15      1.94 o 
  -3  -9   1       31.04       30.12      0.96 o 
  -2  -9   1      118.08      113.39      2.05 o 
  -1  -9   1      617.26      592.22      3.17 o 
   0  -9   1       28.70       31.61      0.93 o 
   1  -9   1      177.77      170.40      1.77 o 
   2  -9   1        0.28       -0.04      0.88 o 
   3  -9   1        3.52        3.25      0.64 o 
   4  -9   1        2.40        2.13      0.80 o 
  -8  -8   1        1.73        1.46      1.13 o 
  -7  -8   1        5.12        3.61      1.25 o 
  -6  -8   1        2.15        2.70      0.98 o 
  -5  -8   1      220.28      219.09      2.24 o 
  -4  -8   1      161.76      164.60      1.81 o 
  -3  -8   1       53.16       49.93      0.71 o 
  -2  -8   1      640.68      632.79      2.25 o 
  -1  -8   1        0.00        3.77      1.10 o 
   0  -8   1       11.58        8.80      0.54 o 
   1  -8   1      152.93      154.89      1.58 o 
   2  -8   1        5.40        5.80      0.50 o 
   3  -8   1       22.33       20.82      0.62 o 
   4  -8   1        2.96        2.70      0.65 o 
   5  -8   1       12.14       12.28      0.69 o 
  -8  -7   1        4.78        5.19      1.27 o 
  -7  -7   1       31.33       30.05      1.33 o 
  -6  -7   1       18.70       18.94      1.17 o 
  -5  -7   1      422.83      433.41      2.87 o 
  -4  -7   1       43.15       42.15      0.66 o 
  -3  -7   1      109.35       93.59      1.68 o 
  -2  -7   1      683.51      670.64      1.83 o 
  -1  -7   1       22.54       21.13      0.52 o 
   0  -7   1      348.32      351.03      1.44 o 
   1  -7   1      178.25      167.95      1.58 o 
   2  -7   1       18.33       17.10      0.54 o 
   3  -7   1        0.07        1.04      1.13 o 
   4  -7   1       36.53       37.61      4.54 o 
   5  -7   1       43.00       39.04      2.30 o 
   6  -7   1        1.95        2.39      1.29 o 
  -8  -6   1       30.03       27.33      1.37 o 
  -7  -6   1       90.36       90.91      1.76 o 
  -6  -6   1        0.68        0.35      0.92 o 
  -5  -6   1      129.28      127.88      1.65 o 
  -4  -6   1        3.99        4.10      0.42 o 
  -3  -6   1     1124.82     1155.31      7.22 o 
  -2  -6   1      126.50      133.38      1.10 o 
  -1  -6   1       35.19       48.06      0.63 o 
   0  -6   1      215.27      241.76     11.89 o 
   1  -6   1        1.70        1.49      0.59 o 
   2  -6   1      302.98      287.92      1.23 o 
   3  -6   1       36.64       38.97      1.74 o 
   4  -6   1       57.40       57.53      1.37 o 
   5  -6   1        6.05        4.52      0.54 o 
   6  -6   1        1.19        0.08      0.60 o 
  -8  -5   1       49.04       50.53      1.59 o 
  -7  -5   1      289.02      287.45      2.66 o 
  -6  -5   1        3.67        4.23      0.85 o 
  -5  -5   1       22.85       22.83      0.56 o 
  -4  -5   1       32.39       35.64      0.71 o 
  -3  -5   1      114.60       97.96      0.73 o 
  -2  -5   1      115.50      112.22      0.79 o 
  -1  -5   1     1726.11     1844.42      2.49 o 
   0  -5   1      116.14      101.71      0.69 o 
   1  -5   1      504.05      460.30      2.00 o 
   2  -5   1        9.25       10.04      3.70 o 
   3  -5   1        0.78       12.33      5.84 o 
   4  -5   1      977.10      945.53      3.18 o 
   5  -5   1        4.64        2.01      0.72 o 
   6  -5   1        6.92        7.59      0.82 o 
   7  -5   1        7.59        5.20      0.91 o 
  -9  -4   1        0.01        1.79      1.14 o 
  -8  -4   1       54.93       58.09      1.55 o 
  -7  -4   1       69.17       76.07      1.60 o 
  -6  -4   1       18.62       18.63      1.01 o 
  -5  -4   1      313.91      320.13      1.80 o 
  -4  -4   1      146.47      138.91      1.64 o 
  -3  -4   1       22.96       19.23      0.24 o 
  -2  -4   1       73.49       74.19      0.85 o 
  -1  -4   1       37.93       40.09      0.39 o 
   0  -4   1     2492.46     2587.43      3.70 o 
   1  -4   1     3541.88     3707.43     31.99 o 
   2  -4   1       51.89       53.41      1.45 o 
   3  -4   1      435.73      432.24      1.86 o 
   4  -4   1        0.64        1.34      0.53 o 
   5  -4   1       11.41        9.55      0.74 o 
   6  -4   1      271.96      266.34      2.07 o 
   7  -4   1        5.68        3.86      0.81 o 
  -9  -3   1       25.42       24.48      1.38 o 
  -8  -3   1       78.04       77.93      1.68 o 
  -7  -3   1        4.61        1.93      0.97 o 
  -6  -3   1       17.58       15.30      0.60 o 
  -5  -3   1       51.01       48.70      1.20 o 
  -4  -3   1      494.10      501.06      1.62 o 
  -3  -3   1      736.68      793.43      3.23 o 
  -2  -3   1     1451.96     1485.35      3.70 o 
  -1  -3   1      376.11      407.87      2.34 o 
   0  -3   1     2995.82     2761.32      3.78 o 
   1  -3   1     1061.68     1129.72      6.89 o 
   2  -3   1      851.11      905.16      2.18 o 
   3  -3   1     1517.51     1461.20      3.21 o 
   4  -3   1       69.17       69.77      0.93 o 
   5  -3   1        3.77        4.50      0.65 o 
   6  -3   1       85.45       76.11      1.30 o 
   7  -3   1       34.49       39.23      3.11 o 
   8  -3   1       23.59       19.59      1.41 o 
  -8  -2   1       63.45       63.64      1.52 o 
  -7  -2   1        5.37        4.47      1.01 o 
  -6  -2   1        1.29        1.57      0.53 o 
  -5  -2   1      420.65      404.50      1.21 o 
  -4  -2   1       12.26       13.33      0.53 o 
  -3  -2   1        6.84       10.02      0.37 o 
  -2  -2   1     5275.75     5021.27     16.19 o 
  -1  -2   1      855.87      875.74      3.37 o 
   0  -2   1     2078.00     2199.28      6.48 o 
   1  -2   1      933.43      965.47     12.05 o 
   2  -2   1     2541.33     2440.11     13.26 o 
   3  -2   1      722.46      753.36      2.24 o 
   4  -2   1       26.90       23.07      0.64 o 
   5  -2   1      102.27       91.05      1.16 o 
   6  -2   1       61.35       63.74      1.18 o 
   7  -2   1       16.40       16.39      1.51 o 
   8  -2   1       17.97       17.58      0.82 o 
  -8  -1   1       18.58       18.17      1.20 o 
  -7  -1   1        5.69        5.19      0.98 o 
  -6  -1   1      111.61      113.19      1.52 o 
  -5  -1   1      393.35      364.86      2.07 o 
  -4  -1   1       11.62        9.05      0.34 o 
  -3  -1   1      497.46      491.19      4.29 o 
  -2  -1   1     3926.02     3846.92      8.63 o 
  -1  -1   1      410.45      457.62      0.66 o 
   0  -1   1       20.42       37.88      0.30 o 
   1  -1   1      689.58      677.67      8.05 o 
   2  -1   1     1553.92     1602.80      2.55 o 
   3  -1   1      163.98      154.57      1.02 o 
   4  -1   1       10.85       14.28      0.53 o 
   5  -1   1      242.74      229.43      1.68 o 
   6  -1   1      214.73      216.68      1.35 o 
   7  -1   1       37.07       33.55      0.82 o 
   8  -1   1       12.90       13.21      1.26 o 
  -8   0   1        0.58        0.35      0.92 o 
  -7   0   1        7.42        7.05      0.98 o 
  -6   0   1      365.23      354.24      4.19 o 
  -5   0   1      245.04      254.98      4.25 o 
  -4   0   1      325.14      313.44      1.82 o 
  -3   0   1      902.89      907.26      5.21 o 
  -2   0   1      312.71      303.73      1.42 o 
  -1   0   1     2349.54     2265.90     28.25 o 
   1   0   1      345.10      401.20      1.04 o 
   2   0   1      326.76      364.00      1.17 o 
   3   0   1      180.39      200.71      2.10 o 
   4   0   1      102.99       85.57      0.74 o 
   5   0   1      371.74      360.73      6.80 o 
   6   0   1      108.22      107.90      1.02 o 
   7   0   1       43.32       36.60      0.82 o 
   8   0   1       49.40       54.05      0.97 o 
  -8   1   1        0.15        0.59      0.94 o 
  -7   1   1       14.19       17.34      1.05 o 
  -6   1   1      242.49      243.97      3.17 o 
  -5   1   1       67.27       60.48      1.09 o 
  -4   1   1      112.07      119.24      1.19 o 
  -3   1   1     1518.63     1477.54     10.79 o 
  -2   1   1       49.88       39.84      0.38 o 
  -1   1   1      298.54      317.58      3.56 o 
   1   1   1     1910.52     1754.63     48.89 o 
   2   1   1     2851.05     2824.65     17.08 o 
   3   1   1      801.12      852.86      3.66 o 
   4   1   1      295.98      280.72      1.43 o 
   5   1   1      521.22      541.70      1.77 o 
   6   1   1      300.19      280.61      3.56 o 
   7   1   1       65.96       60.35      0.92 o 
   8   1   1       59.02       55.88      1.39 o 
   9   1   1        2.79        1.96      0.89 o 
  -8   2   1        2.34        0.77      1.13 o 
  -7   2   1       93.76       92.38      1.53 o 
  -6   2   1      162.12      167.82      1.77 o 
  -5   2   1       91.04       90.14      1.25 o 
  -4   2   1        4.44        3.58      0.58 o 
  -3   2   1        3.55        1.88      0.45 o 
  -2   2   1      329.25      339.27      1.40 o 
  -1   2   1      486.57      540.57     10.93 o 
   0   2   1     1361.99     1509.76     16.66 o 
   1   2   1      123.11      131.27      0.65 o 
   2   2   1     5071.03     4988.98     12.73 o 
   3   2   1     1578.35     1656.96      2.12 o 
   4   2   1      175.61      204.73      1.62 o 
   5   2   1       42.37       42.95      0.64 o 
   6   2   1        9.72       10.82      0.86 o 
   7   2   1      189.51      197.35      1.40 o 
   8   2   1      105.83       95.04      1.65 o 
   9   2   1        0.48        0.42      0.99 o 
  -7   3   1      183.11      199.02      2.11 o 
  -6   3   1       10.51       12.51      0.99 o 
  -5   3   1        0.01       -0.70      0.70 o 
  -4   3   1       32.48       27.99      0.79 o 
  -3   3   1       44.28       41.43      0.74 o 
  -2   3   1       32.50       43.22      0.61 o 
  -1   3   1     1286.08     1231.65      8.53 o 
   0   3   1    14922.26    12407.76    295.08 o 
   1   3   1        7.75       11.97      0.29 o 
   2   3   1       53.84       56.30      0.40 o 
   3   3   1      325.45      282.74      1.71 o 
   4   3   1      480.45      569.00      3.78 o 
   5   3   1       38.17       47.79      1.21 o 
   6   3   1       23.96       21.87      0.82 o 
   7   3   1       47.12       40.45      1.25 o 
   8   3   1       30.07       33.79      1.26 o 
   9   3   1        1.83        0.79      1.02 o 
  -7   4   1       60.84       65.81      1.45 o 
  -6   4   1       22.48       18.80      1.01 o 
  -5   4   1       55.15       56.91      1.15 o 
  -4   4   1        7.33       10.30      0.68 o 
  -3   4   1        5.86        6.29      0.56 o 
  -2   4   1      527.82      534.86      1.97 o 
  -1   4   1      259.70      263.24      0.94 o 
   0   4   1     2675.65     2502.38     51.31 o 
   1   4   1      727.34      752.20      1.35 o 
   2   4   1      598.86      633.86      2.28 o 
   3   4   1        4.76        3.73      0.14 o 
   4   4   1      307.37      297.00      0.94 o 
   5   4   1      141.76      143.45      3.10 o 
   6   4   1       12.21        9.03      0.56 o 
   7   4   1       17.89       18.95      1.09 o 
   8   4   1        3.13        5.62      0.95 o 
   9   4   1        3.56        4.43      1.07 o 
  -7   5   1        0.10        0.15      0.89 o 
  -6   5   1        4.97        1.61      0.83 o 
  -5   5   1       50.45       52.59      1.17 o 
  -4   5   1       56.59       52.73      1.00 o 
  -3   5   1       89.57       91.43      1.08 o 
  -2   5   1        9.88       11.67      0.61 o 
  -1   5   1     3910.60     3850.10     26.10 o 
   0   5   1      123.15      116.37      0.64 o 
   1   5   1      491.83      532.88      1.24 o 
   2   5   1     1147.08     1060.43      3.00 o 
   3   5   1      113.16      132.58      0.96 o 
   4   5   1        2.07        3.01      0.18 o 
   5   5   1       55.20       53.14      0.68 o 
   6   5   1        0.20        0.95      1.14 o 
   7   5   1        0.01        0.26      0.94 o 
   8   5   1        0.00       -0.67      0.99 o 
   9   5   1        0.01        0.14      1.03 o 
  -4   6   1      460.27      467.32      2.49 o 
  -3   6   1        2.97        1.64      0.77 o 
  -2   6   1       21.65       23.54      0.76 o 
  -1   6   1     1977.58     1912.20      5.41 o 
   0   6   1     1038.92     1077.83      4.30 o 
   1   6   1      245.81      262.03      1.90 o 
   2   6   1      336.40      320.95      1.05 o 
   3   6   1      250.49      257.77      1.44 o 
   4   6   1      152.76      145.50      1.12 o 
   5   6   1      180.37      172.41      2.77 o 
   6   6   1       54.84       55.61      1.29 o 
   7   6   1       69.32       70.22      1.53 o 
   8   6   1        1.32       -0.26      0.95 o 
   9   6   1        5.83        6.61      1.20 o 
  -6   7   1       43.68       43.43      1.30 o 
  -4   7   1       11.20       12.26      0.83 o 
  -3   7   1        1.40        1.52      0.69 o 
  -2   7   1     2749.69     2716.39      5.29 o 
  -1   7   1      209.29      206.80      1.50 o 
   0   7   1      263.79      249.51      1.16 o 
   1   7   1      372.39      345.85      2.02 o 
   2   7   1      391.09      411.70      6.51 o 
   3   7   1       73.56       83.28      0.98 o 
   4   7   1      185.51      184.78      1.56 o 
   5   7   1      257.47      242.32      1.31 o 
   6   7   1       51.58       43.88      1.22 o 
   7   7   1        0.03        0.68      0.99 o 
   8   7   1        0.75        1.17      0.99 o 
   9   7   1       43.38       46.05      1.66 o 
  -5   8   1        2.69        1.30      0.94 o 
  -4   8   1       27.73       27.17      1.02 o 
  -3   8   1        9.10       10.39      0.74 o 
  -2   8   1      189.82      184.11      1.76 o 
  -1   8   1       22.95       22.93      0.90 o 
   0   8   1      907.82      895.87      7.70 o 
   1   8   1      167.86      160.98      1.28 o 
   2   8   1        0.07        0.52      0.38 o 
   3   8   1       18.87       24.59      0.60 o 
   4   8   1        2.19        1.81      0.50 o 
   5   8   1      577.25      559.50      3.11 o 
   6   8   1        1.88        1.19      0.91 o 
   7   8   1        3.88        5.91      1.04 o 
   8   8   1        1.24        0.34      0.97 o 
  -4   9   1       39.69       43.55      0.95 o 
  -3   9   1       11.76        8.74      0.66 o 
  -2   9   1        4.51        7.05      1.89 o 
  -1   9   1      136.43      130.07      1.11 o 
   0   9   1      120.25      116.93      1.09 o 
   1   9   1      272.71      268.26      2.64 o 
   2   9   1      306.69      317.83      1.97 o 
   3   9   1        0.62        0.88      0.53 o 
   4   9   1      180.44      184.82      2.73 o 
   5   9   1       59.27       52.86      1.41 o 
   6   9   1       10.89       10.04      1.07 o 
   7   9   1       72.25       75.04      1.71 o 
   8   9   1        0.26        0.89      1.04 o 
  -3  10   1        3.23        3.37      0.67 o 
  -2  10   1      107.75       99.80      1.58 o 
  -1  10   1        0.04        0.86      0.85 o 
   0  10   1       25.06       21.87      0.73 o 
   1  10   1      108.57      111.84      1.03 o 
   2  10   1      157.56      146.40      1.74 o 
   3  10   1       25.52       27.16      0.78 o 
   4  10   1      407.05      442.73      2.99 o 
   5  10   1        4.01        0.00      1.15 o 
   6  10   1        0.37       -0.19      1.10 o 
   7  10   1       61.21       61.38      1.71 o 
  -2  11   1       71.39       67.25      1.56 o 
  -1  11   1       22.73       21.27      1.08 o 
   0  11   1       14.32       13.33      0.82 o 
   1  11   1      109.73      111.75      1.15 o 
   2  11   1        2.08        1.08      0.96 o 
   3  11   1      223.60      223.81      6.69 o 
   4  11   1      180.38      189.53      2.23 o 
   5  11   1       19.61       18.56      1.32 o 
   6  11   1       47.53       47.50      1.54 o 
   7  11   1        0.08       -0.05      1.13 o 
  -1  12   1       52.43       55.29      1.38 o 
   0  12   1        6.15        6.46      0.99 o 
   1  12   1        1.41        2.19      1.04 o 
   2  12   1       17.35       19.28      1.25 o 
   3  12   1       95.92      108.75      1.77 o 
   4  12   1        0.00        0.72      1.09 o 
   5  12   1       13.83       13.84      1.37 o 
   6  12   1       76.02       79.68      1.98 o 
   1  13   1       55.38       63.50      1.62 o 
   2  13   1        1.09        0.34      1.07 o 
   3  13   1       12.74       14.43      1.22 o 
   4  13   1       44.73       49.12      1.67 o 
  -4 -12   2       15.02       14.90      1.31 o 
  -3 -12   2        5.74        6.08      1.02 o 
  -2 -12   2        3.08        2.49      1.01 o 
  -1 -12   2       65.54       63.58      4.26 o 
   0 -12   2        0.43        1.41      1.09 o 
  -5 -11   2        0.02       -0.63      1.00 o 
  -4 -11   2        0.10       -0.95      0.95 o 
  -3 -11   2       14.17       14.20      1.02 o 
  -2 -11   2       59.67       53.56      4.79 o 
  -1 -11   2        0.63        0.66      0.90 o 
   0 -11   2        0.58        1.43      0.85 o 
   1 -11   2      133.81      148.85      1.88 o 
   2 -11   2        0.05        1.45      1.02 o 
  -6 -10   2        1.81        1.69      1.17 o 
  -5 -10   2        1.19       -0.02      1.04 o 
  -4 -10   2       51.78       52.37      1.37 o 
  -3 -10   2       23.68       23.51      1.08 o 
  -2 -10   2       10.39       11.84      2.22 o 
  -1 -10   2        7.28       10.90      0.89 o 
   0 -10   2       56.26       54.81      1.25 o 
   1 -10   2        0.01       -0.84      0.84 o 
   2 -10   2        4.45        2.82      1.01 o 
   3 -10   2      134.40      149.03      2.00 o 
  -7  -9   2      134.65      158.93      2.45 o 
  -6  -9   2       65.85       65.12      1.59 o 
  -5  -9   2        5.44        5.60      1.08 o 
  -4  -9   2       39.93       43.02      1.24 o 
  -3  -9   2       23.60       24.23      0.66 o 
  -2  -9   2        1.76        1.14      0.65 o 
  -1  -9   2       59.88       50.58      1.12 o 
   0  -9   2       16.64       24.89      0.91 o 
   1  -9   2        0.35        1.88      0.76 o 
   2  -9   2       50.00       49.56      1.30 o 
   3  -9   2        5.04        2.96      1.01 o 
   4  -9   2       26.32       31.98      1.36 o 
  -7  -8   2       49.62       60.27      1.73 o 
  -6  -8   2        0.00       -0.34      1.06 o 
  -5  -8   2      270.03      267.17      2.52 o 
  -4  -8   2      111.19      106.23      1.02 o 
  -3  -8   2        5.10        4.71      0.50 o 
  -2  -8   2       99.50       93.22      2.58 o 
  -1  -8   2       17.42       16.11      0.57 o 
   0  -8   2       24.86       24.70      0.90 o 
   1  -8   2        0.05       -0.43      0.74 o 
   2  -8   2        2.85        5.00      0.84 o 
   3  -8   2        3.39        1.33      0.51 o 
   4  -8   2       33.01       34.55      0.77 o 
   5  -8   2        2.24        1.76      1.00 o 
  -8  -7   2       50.59       54.16      1.71 o 
  -7  -7   2        9.03       10.72      1.22 o 
  -6  -7   2       16.90       14.12      1.15 o 
  -5  -7   2       37.66       36.27      1.25 o 
  -4  -7   2        3.04        3.21      0.51 o 
  -3  -7   2      169.95      163.10      1.10 o 
  -2  -7   2      116.34      111.36      2.27 o 
  -1  -7   2      324.80      302.26      5.30 o 
   0  -7   2        0.80        0.00      0.60 o 
   1  -7   2      231.12      241.10      1.83 o 
   2  -7   2       21.30       15.67      0.53 o 
   3  -7   2       51.69       52.80      0.73 o 
   4  -7   2        0.42        0.86      0.52 o 
   5  -7   2        0.37       -0.28      0.56 o 
  -8  -6   2       14.89       18.04      1.43 o 
  -7  -6   2        8.70        9.78      1.18 o 
  -6  -6   2       60.83       58.64      1.43 o 
  -5  -6   2       10.48        9.72      0.57 o 
  -4  -6   2       33.37       31.81      0.74 o 
  -3  -6   2       48.38       44.72      0.63 o 
  -2  -6   2      291.88      287.54      0.96 o 
  -1  -6   2      877.28      866.56      4.11 o 
   0  -6   2        8.92        7.52      0.60 o 
   1  -6   2       56.78       44.11      0.94 o 
   2  -6   2       18.30       16.50      0.81 o 
   3  -6   2       36.83       38.99      1.48 o 
   4  -6   2       28.34       27.87      2.55 o 
   5  -6   2       11.59       14.24      1.25 o 
   6  -6   2       11.36       15.38      1.07 o 
  -8  -5   2        2.28        2.01      1.20 o 
  -7  -5   2        0.34        0.24      0.99 o 
  -6  -5   2        7.63        7.92      0.96 o 
  -5  -5   2       44.68       41.05      0.67 o 
  -4  -5   2       45.74       46.02      1.28 o 
  -3  -5   2       32.18       38.93      2.51 o 
  -2  -5   2     1597.38     1591.51      3.64 o 
  -1  -5   2      934.16     1007.62      4.05 o 
   0  -5   2      176.48      186.15      1.33 o 
   1  -5   2      375.46      349.15      2.13 o 
   2  -5   2      284.68      282.43      8.45 o 
   3  -5   2      164.26      165.45      2.50 o 
   4  -5   2      158.10      156.99      3.71 o 
   5  -5   2        0.54        0.34      1.02 o 
   6  -5   2        5.50        3.09      0.58 o 
   7  -5   2        5.90        6.93      1.00 o 
  -8  -4   2        0.27        0.95      1.02 o 
  -7  -4   2        2.08        0.20      1.05 o 
  -6  -4   2        1.01        1.02      0.48 o 
  -5  -4   2       45.93       40.12      0.78 o 
  -4  -4   2        3.03        2.59      0.29 o 
  -3  -4   2      176.22      175.42      1.21 o 
  -2  -4   2     2190.02     2166.85      9.08 o 
  -1  -4   2      534.11      571.22      4.34 o 
   0  -4   2     1756.03     1625.74      6.73 o 
   1  -4   2     1767.68     1818.14      8.98 o 
   2  -4   2      475.74      487.31      2.52 o 
   3  -4   2      200.49      191.65      0.99 o 
   4  -4   2       23.47       26.77      1.96 o 
   5  -4   2       34.68       31.97      0.86 o 
   6  -4   2       41.82       38.11      1.02 o 
   7  -4   2        0.00       -0.55      0.55 o 
  -8  -3   2        8.11       12.40      1.20 o 
  -7  -3   2        0.04       -1.03      1.03 o 
  -6  -3   2        8.50        7.61      1.12 o 
  -5  -3   2      318.33      325.48      1.46 o 
  -4  -3   2      127.77      132.12      0.88 o 
  -3  -3   2      790.74      799.85      1.64 o 
  -2  -3   2      737.79      788.46      2.23 o 
  -1  -3   2      313.71      331.34      2.11 o 
   0  -3   2     1606.16     1552.35      2.67 o 
   1  -3   2      709.24      796.28      1.07 o 
   2  -3   2       24.87       26.01      0.38 o 
   3  -3   2      211.04      221.92      0.95 o 
   4  -3   2       33.39       32.95      0.70 o 
   5  -3   2       21.38       22.54      0.76 o 
   6  -3   2       75.14       80.37      1.23 o 
   7  -3   2       14.96       12.35      0.73 o 
   8  -3   2        5.19        9.26      1.35 o 
  -8  -2   2        4.75        5.42      1.14 o 
  -7  -2   2      103.99      106.87      1.13 o 
  -6  -2   2      106.37      108.38      2.70 o 
  -5  -2   2        0.98        0.43      0.71 o 
  -4  -2   2       19.94       21.86      1.86 o 
  -3  -2   2     2789.63     2761.27      7.56 o 
  -2  -2   2      351.27      369.98      3.04 o 
  -1  -2   2     1291.97     1244.84      4.53 o 
   0  -2   2     2306.14     2193.33      9.52 o 
   1  -2   2      395.14      411.87      7.92 o 
   2  -2   2        0.08       13.40      5.50 o 
   3  -2   2       32.09       26.49      0.52 o 
   4  -2   2      412.87      441.11      1.93 o 
   5  -2   2        2.24        2.09      0.58 o 
   6  -2   2       19.10       22.01      1.74 o 
   7  -2   2        4.68        3.16      0.66 o 
   8  -2   2       33.62       34.09      0.90 o 
  -8  -1   2       18.28       16.98      1.21 o 
  -7  -1   2        5.61        6.41      0.66 o 
  -6  -1   2      157.10      156.90      1.83 o 
  -5  -1   2      127.19      129.51      1.51 o 
  -4  -1   2       54.70       57.28      0.46 o 
  -3  -1   2        4.23        6.58      0.26 o 
  -2  -1   2      526.40      541.90      1.25 o 
  -1  -1   2     4230.04     3951.05     11.17 o 
   0  -1   2     1496.82     1578.55      3.10 o 
   1  -1   2      761.81      773.64      1.64 o 
   2  -1   2       31.86       47.17     15.42 o 
   3  -1   2      114.16      128.25      0.89 o 
   4  -1   2      116.59      112.82      1.00 o 
   5  -1   2        2.92        3.69      0.61 o 
   6  -1   2      109.41      110.44      1.09 o 
   7  -1   2       31.57       34.12      0.83 o 
   8  -1   2       11.36       11.31      0.87 o 
  -8   0   2       53.12       52.45      1.45 o 
  -7   0   2        9.99        5.71      0.97 o 
  -6   0   2       89.57       93.44      1.49 o 
  -5   0   2       37.84       43.13      0.82 o 
  -4   0   2      178.93      180.93      1.47 o 
  -3   0   2      543.56      574.73      3.03 o 
  -2   0   2      278.12      308.22      6.91 o 
  -1   0   2     1303.50     1234.42      4.55 o 
   0   0   2        3.68        3.59      0.09 o 
   1   0   2      833.79      912.86      2.60 o 
   2   0   2      929.55      909.99      2.70 o 
   3   0   2     1409.69     1378.03      2.88 o 
   4   0   2       61.24       58.25      0.46 o 
   5   0   2       33.90       34.46      0.61 o 
   6   0   2      147.21      145.46      1.12 o 
   7   0   2       14.84       15.47      0.69 o 
   8   0   2        4.09        4.62      0.65 o 
  -8   1   2       42.43       42.00      1.35 o 
  -7   1   2       18.06       16.47      1.06 o 
  -6   1   2        5.56        7.45      0.89 o 
  -5   1   2       20.96       21.57      0.86 o 
  -4   1   2       71.73       71.79      1.05 o 
  -3   1   2      921.33     1006.08      9.86 o 
  -2   1   2       11.38       20.60      0.28 o 
  -1   1   2        2.94        1.77      0.10 o 
   0   1   2    11295.05     7825.74    173.06 o 
   1   1   2     3737.82     3577.62     13.60 o 
   2   1   2       37.34       42.50      0.39 o 
   3   1   2     1205.29     1216.25      4.03 o 
   4   1   2      290.11      307.59      3.61 o 
   5   1   2      441.93      424.13      1.58 o 
   6   1   2       78.18       69.89      0.84 o 
   7   1   2        7.85        7.16      0.63 o 
   8   1   2        5.10        4.34      0.73 o 
   9   1   2        0.48        0.15      0.89 o 
  -8   2   2       15.44       15.49      1.18 o 
  -7   2   2        2.10        2.33      0.86 o 
  -6   2   2      103.02      115.24      1.56 o 
  -5   2   2        3.19        3.35      0.75 o 
  -4   2   2       13.91       16.20      0.70 o 
  -3   2   2        6.93       10.54      0.24 o 
  -2   2   2      686.25      761.79      2.95 o 
  -1   2   2      250.40      269.13      1.50 o 
   0   2   2       19.31       21.79      1.04 o 
   1   2   2      391.90      457.45      1.29 o 
   2   2   2    18339.13    14264.78     64.01 o 
   3   2   2       18.78       16.47      0.22 o 
   4   2   2      152.72      169.84      2.03 o 
   5   2   2     1007.41      984.47      3.50 o 
   6   2   2        3.23        3.63      0.51 o 
   7   2   2       39.09       38.23      0.82 o 
   8   2   2       26.06       19.01      0.76 o 
   9   2   2        0.90        0.15      0.81 o 
  -7   3   2       53.77       63.01      1.53 o 
  -6   3   2      131.45      134.44      1.72 o 
  -5   3   2        9.80        5.34      0.80 o 
  -4   3   2       37.61       40.14      0.95 o 
  -3   3   2      215.39      214.79      0.82 o 
  -2   3   2      185.45      248.27      1.34 o 
  -1   3   2     4754.80     4685.95     62.20 o 
   0   3   2      221.24      239.42      1.29 o 
   1   3   2      246.07      218.45      1.04 o 
   2   3   2        3.38        9.70      0.24 o 
   3   3   2      619.76      703.56      2.27 o 
   4   3   2     2719.00     2558.66      4.49 o 
   5   3   2      654.03      623.28      8.60 o 
   6   3   2       54.47       56.37      0.78 o 
   7   3   2       63.63       58.67      0.92 o 
   8   3   2        1.71        4.13      0.91 o 
   9   3   2        0.28       -0.44      0.94 o 
  -7   4   2       29.33       35.50      1.26 o 
  -6   4   2      179.78      175.75      1.91 o 
  -5   4   2       69.52       69.81      1.28 o 
  -4   4   2       70.42       67.65      1.12 o 
  -3   4   2      485.34      465.12      2.14 o 
  -2   4   2       16.05       24.21      0.46 o 
  -1   4   2      192.25      214.10      1.62 o 
   0   4   2       55.41       45.93      0.44 o 
   1   4   2     1457.83     1463.83      2.92 o 
   2   4   2       43.29       48.92      0.51 o 
   3   4   2     1309.14     1343.12      2.39 o 
   4   4   2       92.43       77.98      0.43 o 
   5   4   2      469.59      465.83      1.75 o 
   6   4   2      424.57      409.83      2.86 o 
   7   4   2      169.97      158.05      4.09 o 
   8   4   2       27.20       33.07      1.18 o 
   9   4   2        1.41        1.69      1.01 o 
  -7   5   2       72.80       67.24      1.46 o 
  -6   5   2       42.69       39.01      1.24 o 
  -5   5   2        1.51        1.15      0.83 o 
  -4   5   2      242.54      232.09      1.80 o 
  -3   5   2      377.56      347.70      1.95 o 
  -2   5   2      221.47      236.89      1.23 o 
  -1   5   2       46.32       63.84      1.38 o 
   0   5   2       70.63       72.79      2.18 o 
   1   5   2     1227.95     1169.32      1.76 o 
   2   5   2      280.75      287.28      1.29 o 
   3   5   2       32.90       48.42      0.97 o 
   4   5   2       79.99       71.36      0.66 o 
   5   5   2       47.91       51.82      0.67 o 
   6   5   2      229.03      221.42      2.37 o 
   7   5   2      234.42      239.33      3.78 o 
   8   5   2       66.13       66.01      1.52 o 
   9   5   2        0.34        2.87      1.02 o 
  -6   6   2       13.65       13.51      1.00 o 
  -5   6   2        5.89        2.72      0.85 o 
  -4   6   2      236.41      231.95      1.87 o 
  -3   6   2       62.17       53.57      1.15 o 
  -2   6   2       25.07       26.23      0.79 o 
  -1   6   2     1182.84     1181.81     19.79 o 
   0   6   2       46.42       60.84      0.64 o 
   1   6   2       32.41       47.58      6.72 o 
   2   6   2       52.95       52.74      0.46 o 
   3   6   2       28.22       29.49      0.62 o 
   4   6   2       26.62       28.20      0.53 o 
   5   6   2        9.52        6.87      0.48 o 
   6   6   2       18.59       16.92      0.60 o 
   7   6   2      218.89      227.28      2.28 o 
   8   6   2       47.09       46.06      1.44 o 
   9   6   2        2.52        3.68      0.97 o 
  -5   7   2       16.67       13.30      0.93 o 
  -4   7   2       37.55       39.95      1.06 o 
  -3   7   2       18.29       16.78      0.87 o 
  -2   7   2      273.47      257.90      1.87 o 
  -1   7   2      329.22      324.78      1.65 o 
   0   7   2       82.81       91.25      0.79 o 
   1   7   2       44.38       50.08      1.32 o 
   2   7   2       16.08       17.35      0.40 o 
   3   7   2        0.89        1.46      0.41 o 
   4   7   2       50.17       50.94      0.69 o 
   5   7   2        1.35        0.86      0.59 o 
   6   7   2       30.23       33.97      0.95 o 
   7   7   2       48.16       52.77      1.43 o 
   8   7   2        0.01       -0.64      0.92 o 
   9   7   2       22.97       24.66      1.36 o 
  -5   8   2       32.30       35.03      1.16 o 
  -4   8   2        1.41        0.01      0.83 o 
  -3   8   2        7.38        6.40      0.77 o 
  -2   8   2       10.80        9.41      0.80 o 
  -1   8   2      579.42      571.29      5.21 o 
   0   8   2      678.58      653.73      2.44 o 
   1   8   2        0.05        0.29      0.62 o 
   2   8   2      242.85      249.09      8.02 o 
   3   8   2       90.47       92.37      1.24 o 
   4   8   2      164.84      164.41      4.15 o 
   5   8   2       78.85       72.26      2.49 o 
   6   8   2       25.01       27.78      1.17 o 
   7   8   2       21.77       19.60      1.21 o 
   8   8   2        0.92       -0.52      0.90 o 
  -4   9   2       11.74       11.74      1.01 o 
  -3   9   2        9.08       12.90      0.90 o 
  -2   9   2      146.97      152.57      1.14 o 
  -1   9   2      217.42      208.18      1.34 o 
   0   9   2      145.83      144.30      4.21 o 
   1   9   2      171.39      176.80      3.82 o 
   2   9   2      356.75      354.31      2.39 o 
   3   9   2       29.72       28.84      0.69 o 
   4   9   2      122.03      129.37      3.30 o 
   5   9   2        1.82        1.25      0.59 o 
   6   9   2       65.33       69.15      1.50 o 
   7   9   2        1.03        0.64      1.01 o 
   8   9   2        0.13       -0.83      1.08 o 
  -3  10   2        9.73        9.23      0.72 o 
  -2  10   2      212.85      201.69      1.37 o 
  -1  10   2      148.04      146.57      1.23 o 
   0  10   2        1.66        1.93      0.60 o 
   1  10   2       40.30       36.14      0.74 o 
   2  10   2       37.23       31.22      1.18 o 
   3  10   2        0.38        0.10      0.63 o 
   4  10   2      214.36      212.85      4.17 o 
   5  10   2       36.87       28.37      1.33 o 
   6  10   2        0.88        1.12      0.99 o 
   7  10   2        1.51        1.40      1.11 o 
   8  10   2        6.64        4.54      1.07 o 
  -2  11   2      136.80      131.59      1.83 o 
  -1  11   2        0.68        1.81      0.97 o 
   0  11   2        7.81        7.97      0.69 o 
   1  11   2      167.19      171.22      2.04 o 
   2  11   2       46.23       44.99      1.32 o 
   3  11   2       17.89       17.37      1.60 o 
   4  11   2       68.63       73.81      1.07 o 
   5  11   2       25.48       22.69      1.26 o 
   6  11   2       10.15        7.98      1.08 o 
   7  11   2        0.06        0.46      1.19 o 
  -1  12   2       45.91       42.60      1.24 o 
   0  12   2      100.41      100.52      1.88 o 
   1  12   2        4.91        7.34      1.22 o 
   2  12   2        1.08       -0.10      1.02 o 
   3  12   2       34.47       36.15      0.97 o 
   4  12   2        9.11        7.88      1.12 o 
   5  12   2       44.77       45.57      1.57 o 
   6  12   2        2.12        3.70      1.17 o 
   1  13   2        3.27        5.25      1.24 o 
   2  13   2       47.70       42.79      1.55 o 
   3  13   2       26.61       31.72      2.05 o 
   4  13   2       33.53       37.99      1.47 o 
  -5 -11   3        9.53        9.83      1.17 o 
  -4 -11   3        0.60       -1.06      1.06 o 
  -3 -11   3        2.24       -0.22      1.01 o 
  -2 -11   3      129.68      135.43      4.08 o 
  -1 -11   3        0.25       -0.63      0.63 o 
   0 -11   3       11.76       11.84      1.07 o 
   1 -11   3       56.49       61.70      1.56 o 
  -6 -10   3       13.67       12.08      1.28 o 
  -5 -10   3       19.75       20.81      1.28 o 
  -4 -10   3        8.95        6.76      1.01 o 
  -3 -10   3       17.31       15.75      0.69 o 
  -2 -10   3       17.97       18.65      0.71 o 
  -1 -10   3        2.04        1.72      0.56 o 
   0 -10   3      121.86      117.17      1.72 o 
   1 -10   3        0.04        0.21      0.92 o 
   2 -10   3        3.82        7.84      1.09 o 
  -6  -9   3        8.28        7.55      1.21 o 
  -5  -9   3       42.42       43.62      1.44 o 
  -4  -9   3       13.61       11.63      0.98 o 
  -3  -9   3       39.83       38.87      0.78 o 
  -2  -9   3        0.22        0.11      0.53 o 
  -1  -9   3       12.00       13.24      1.21 o 
   0  -9   3       11.90       16.25      0.94 o 
   1  -9   3       28.48       26.11      1.06 o 
   2  -9   3       20.10       21.04      1.11 o 
   3  -9   3        9.48        7.15      1.04 o 
   4  -9   3       76.79       87.94      1.76 o 
  -7  -8   3        3.29        5.79      1.27 o 
  -6  -8   3       28.02       25.87      1.28 o 
  -5  -8   3       20.24       23.56      1.17 o 
  -4  -8   3        1.49        1.36      0.57 o 
  -3  -8   3       86.69       79.88      0.94 o 
  -2  -8   3       22.36       19.79      1.70 o 
  -1  -8   3      215.04      198.48      3.62 o 
   0  -8   3        5.69        6.40      0.78 o 
   1  -8   3       57.30       73.69      1.26 o 
   2  -8   3       20.13       20.52      1.03 o 
   3  -8   3       11.23       11.26      0.98 o 
   4  -8   3       84.94       83.72      1.58 o 
   5  -8   3        5.69        6.66      1.15 o 
  -7  -7   3       10.91       12.41      1.21 o 
  -6  -7   3        0.63       -0.09      1.05 o 
  -5  -7   3       13.35       14.04      1.08 o 
  -4  -7   3       42.76       42.33      0.84 o 
  -3  -7   3       98.62      106.23      2.38 o 
  -2  -7   3      163.44      154.60      1.10 o 
  -1  -7   3       17.64       14.77      0.53 o 
   0  -7   3       79.06       75.01      1.19 o 
   1  -7   3      225.05      207.89      1.76 o 
   2  -7   3       88.21       83.55      1.34 o 
   3  -7   3      169.61      181.74      7.24 o 
   4  -7   3        7.64        7.56      0.90 o 
   5  -7   3        0.10        0.49      0.91 o 
  -8  -6   3       18.29       19.61      1.48 o 
  -7  -6   3       44.01       49.97      1.56 o 
  -6  -6   3       10.63       10.82      0.97 o 
  -5  -6   3        0.14        0.69      0.40 o 
  -4  -6   3       50.81       55.12      0.80 o 
  -3  -6   3      161.93      155.17      1.08 o 
  -2  -6   3      311.32      313.48      2.41 o 
  -1  -6   3        1.46        1.86      0.40 o 
   0  -6   3     1005.19      995.88      3.37 o 
   1  -6   3        5.66        4.81      0.70 o 
   2  -6   3        8.96       11.28      0.82 o 
   3  -6   3      237.68      236.94      7.77 o 
   4  -6   3        6.44        5.83      0.58 o 
   5  -6   3       35.88       40.54      1.19 o 
   6  -6   3       16.73       15.27      1.10 o 
  -8  -5   3       50.63       51.31      1.64 o 
  -7  -5   3       31.06       35.40      1.38 o 
  -6  -5   3        0.82        0.94      0.61 o 
  -5  -5   3      107.15      105.51      2.20 o 
  -4  -5   3      187.52      192.39      1.26 o 
  -3  -5   3       48.27       46.42      0.73 o 
  -2  -5   3       27.55       21.20      1.44 o 
  -1  -5   3      164.54      149.63      2.23 o 
   0  -5   3      975.08      933.04      3.35 o 
   1  -5   3        0.14        0.30      0.28 o 
   2  -5   3      368.97      378.36      7.59 o 
   3  -5   3       35.86       34.99      1.11 o 
   4  -5   3       11.77        9.52      0.49 o 
   5  -5   3       16.40       29.57      1.01 o 
   6  -5   3       37.88       39.51      1.17 o 
   7  -5   3        0.62        1.05      0.69 o 
  -8  -4   3       76.80       84.97      1.92 o 
  -7  -4   3       26.16       25.16      1.18 o 
  -6  -4   3       18.76       19.94      0.65 o 
  -5  -4   3       67.55       76.95      2.82 o 
  -4  -4   3        0.04       -0.05      0.32 o 
  -3  -4   3       49.37       49.21      0.64 o 
  -2  -4   3      633.57      626.58      4.71 o 
  -1  -4   3      788.91      795.89      3.69 o 
   0  -4   3      343.23      368.89      1.12 o 
   1  -4   3      170.30      166.21      2.17 o 
   2  -4   3     1006.42     1037.36     16.34 o 
   3  -4   3        2.65        7.15      2.69 o 
   4  -4   3       81.11       80.93      0.74 o 
   5  -4   3      143.01      136.56      4.35 o 
   6  -4   3       22.78       25.51      1.07 o 
   7  -4   3        0.99        1.34      0.74 o 
  -8  -3   3       17.04       20.08      1.32 o 
  -7  -3   3       23.99       27.44      0.77 o 
  -6  -3   3       71.23       72.53      0.93 o 
  -5  -3   3      224.17      227.46      2.79 o 
  -4  -3   3        0.31        0.14      0.38 o 
  -3  -3   3      144.35      117.99      0.79 o 
  -2  -3   3      874.40      898.49      3.71 o 
  -1  -3   3      243.88      266.97      4.54 o 
   0  -3   3       17.33       16.66      0.77 o 
   1  -3   3     2206.72     2401.96      2.62 o 
   2  -3   3       76.20       81.13      0.98 o 
   3  -3   3       33.15       31.29      1.63 o 
   4  -3   3       11.61       14.74      0.59 o 
   5  -3   3       40.01       42.79      0.88 o 
   6  -3   3      228.61      222.18      1.43 o 
   7  -3   3        2.15        2.22      1.38 o 
   8  -3   3        7.99       11.82      1.25 o 
  -8  -2   3       38.64       38.46      1.48 o 
  -7  -2   3        2.77        3.85      0.68 o 
  -6  -2   3       56.82       59.77      1.90 o 
  -5  -2   3        1.89        1.68      0.49 o 
  -4  -2   3        0.01        3.90      2.82 o 
  -3  -2   3     1565.05     1606.68      9.21 o 
  -2  -2   3      819.66      928.61      2.67 o 
  -1  -2   3      239.38      260.58      1.53 o 
   0  -2   3        1.00        2.83      0.36 o 
   1  -2   3        9.44       11.02      0.29 o 
   2  -2   3      928.21      933.94      8.88 o 
   3  -2   3     1148.23     1197.29     17.33 o 
   4  -2   3        0.74        0.69      0.34 o 
   5  -2   3      401.73      401.68      1.75 o 
   6  -2   3       15.52        8.84      1.15 o 
   7  -2   3        6.99       11.28      1.22 o 
   8  -2   3      147.60      160.78      2.41 o 
  -8  -1   3        1.19        1.91      1.09 o 
  -7  -1   3       97.60      103.72      2.26 o 
  -6  -1   3       70.35       80.19      0.97 o 
  -5  -1   3       11.38       12.12      0.56 o 
  -4  -1   3       52.03       45.05      0.62 o 
  -3  -1   3      167.95      151.03      1.79 o 
  -2  -1   3     2119.80     2157.77     12.60 o 
  -1  -1   3     1796.43     1747.92      4.93 o 
   0  -1   3      501.20      491.72      1.67 o 
   1  -1   3     1009.08     1080.38      1.92 o 
   2  -1   3      113.27      114.59      1.69 o 
   3  -1   3      140.95      129.73      0.62 o 
   4  -1   3      236.08      246.79      2.48 o 
   5  -1   3      703.33      711.75      7.23 o 
   6  -1   3        1.93        5.23      3.31 o 
   7  -1   3       76.00       77.81      1.02 o 
   8  -1   3       36.60       33.40      1.50 o 
  -8   0   3        0.14       -0.57      0.72 o 
  -7   0   3        1.62        0.75      0.66 o 
  -6   0   3       16.75       15.44      0.97 o 
  -5   0   3       81.30       78.99      1.27 o 
  -4   0   3       51.66       51.29      0.97 o 
  -3   0   3     1110.16     1198.34     10.14 o 
  -2   0   3      626.48      625.72      4.10 o 
  -1   0   3      326.95      361.45      1.32 o 
   0   0   3     3305.19     3083.24     38.35 o 
   1   0   3      109.74      106.15      0.43 o 
   2   0   3       47.83       46.62      0.38 o 
   3   0   3     1083.09     1146.78      6.58 o 
   4   0   3       81.28       64.34      0.72 o 
   5   0   3      124.53      108.31      0.88 o 
   6   0   3      102.74      112.24      2.54 o 
   7   0   3      338.44      338.27     10.57 o 
   8   0   3       35.15       36.94      3.23 o 
  -8   1   3        0.10        1.54      0.95 o 
  -7   1   3        3.04        3.12      0.98 o 
  -6   1   3       22.02       18.56      0.99 o 
  -5   1   3        2.02        1.77      0.72 o 
  -4   1   3       24.50       17.56      0.76 o 
  -3   1   3     1068.03     1091.37      4.84 o 
  -2   1   3      125.27      118.62      1.23 o 
  -1   1   3      713.56      673.46      2.17 o 
   0   1   3     2133.33     2074.66     11.41 o 
   1   1   3      516.26      559.60      1.70 o 
   2   1   3      284.10      261.62      2.03 o 
   3   1   3     1202.86     1233.76      3.63 o 
   4   1   3       10.86       19.45      0.30 o 
   5   1   3       63.04       69.25      1.29 o 
   6   1   3       23.77       19.13      0.60 o 
   7   1   3      257.51      240.88      2.52 o 
   8   1   3       38.76       41.86      0.90 o 
   9   1   3        2.47        0.28      1.02 o 
  -7   2   3        3.25        3.13      0.89 o 
  -6   2   3       43.68       41.65      1.18 o 
  -5   2   3        1.98        0.25      0.74 o 
  -4   2   3      164.46      176.28      1.56 o 
  -3   2   3      616.90      643.00      4.45 o 
  -2   2   3      440.35      473.62      2.77 o 
  -1   2   3     2988.00     2774.41     10.10 o 
   0   2   3      861.29      819.09      1.78 o 
   1   2   3     1660.76     1800.88      2.79 o 
   2   2   3     3826.99     3825.75     10.62 o 
   3   2   3      754.21      883.53      2.15 o 
   4   2   3      133.09      161.58      2.62 o 
   5   2   3      242.39      236.35      4.91 o 
   6   2   3       79.95       74.64      0.85 o 
   7   2   3      155.98      149.63      1.27 o 
   8   2   3        5.90        6.00      0.81 o 
   9   2   3       13.84       11.37      0.74 o 
  -7   3   3        1.23        1.11      0.96 o 
  -6   3   3       28.56       26.58      1.12 o 
  -5   3   3        3.71        1.56      0.81 o 
  -4   3   3      197.14      201.46      1.68 o 
  -3   3   3      209.32      221.39      3.67 o 
  -2   3   3       31.43       35.92      0.42 o 
  -1   3   3     2782.59     2696.96      4.39 o 
   0   3   3     1537.23     1555.51     22.62 o 
   1   3   3      242.21      224.00      1.10 o 
   2   3   3        2.75       18.72      1.37 o 
   3   3   3        0.17        1.06      0.23 o 
   4   3   3     2000.45     2065.28      5.54 o 
   5   3   3      351.09      353.75      1.45 o 
   6   3   3       26.72       32.67      1.54 o 
   7   3   3       35.77       40.58      1.61 o 
   8   3   3       12.94       10.25      0.67 o 
   9   3   3       13.29       15.20      1.08 o 
  -7   4   3       30.35       23.63      1.25 o 
  -6   4   3        4.94        6.33      1.02 o 
  -5   4   3        3.43        2.65      0.84 o 
  -4   4   3      186.43      187.67      1.70 o 
  -3   4   3      292.04      293.69      1.79 o 
  -2   4   3      170.95      151.47      0.80 o 
  -1   4   3      215.79      188.85      0.86 o 
   0   4   3      487.79      569.39      1.75 o 
   1   4   3     1174.91     1165.80      2.70 o 
   2   4   3      278.41      307.70      1.46 o 
   3   4   3      410.51      427.86      1.35 o 
   4   4   3      331.45      350.37      1.32 o 
   5   4   3      301.80      307.97      2.24 o 
   6   4   3      112.20      111.23      1.25 o 
   7   4   3        0.57        0.35      0.60 o 
   8   4   3       19.25       21.92      0.72 o 
   9   4   3       18.09       19.65      1.07 o 
  -6   5   3       11.66       14.94      1.02 o 
  -5   5   3       78.47       72.13      1.33 o 
  -4   5   3       16.83       15.63      0.86 o 
  -3   5   3       61.47       59.21      1.05 o 
  -2   5   3      274.24      259.68      4.95 o 
  -1   5   3      249.85      245.80      1.06 o 
   0   5   3       17.39       24.94      0.43 o 
   1   5   3       49.10       42.60      0.74 o 
   2   5   3      675.50      701.63      5.54 o 
   3   5   3       47.37       55.71      3.21 o 
   4   5   3      144.52      136.68      0.81 o 
   5   5   3      332.55      334.67      2.86 o 
   6   5   3       73.48       74.63      0.87 o 
   7   5   3       34.43       38.19      1.96 o 
   8   5   3       24.75       19.22      0.73 o 
   9   5   3        1.02        2.82      1.00 o 
  -6   6   3       21.71       19.65      1.05 o 
  -5   6   3        2.11        0.52      0.87 o 
  -4   6   3       41.70       43.46      1.09 o 
  -3   6   3       42.39       42.84      0.99 o 
  -2   6   3      169.74      170.33      1.10 o 
  -1   6   3      383.87      412.96      1.46 o 
   0   6   3      458.49      477.84      1.47 o 
   1   6   3        0.02        0.51      0.56 o 
   2   6   3      150.76      135.59      0.72 o 
   3   6   3      169.90      183.65      3.88 o 
   4   6   3      320.65      302.72      1.59 o 
   5   6   3      270.40      266.08      1.33 o 
   6   6   3        1.20        1.98      0.90 o 
   7   6   3       55.47       63.57      1.23 o 
   8   6   3        0.20        0.40      0.86 o 
   9   6   3        0.27       -0.38      0.97 o 
  -5   7   3       11.13        8.68      0.98 o 
  -4   7   3       84.90       86.62      1.38 o 
  -3   7   3        0.11       -0.70      0.74 o 
  -2   7   3       16.57       15.17      0.73 o 
  -1   7   3      274.43      272.86      1.34 o 
   0   7   3       50.05       45.63      1.91 o 
   1   7   3      337.58      344.24      1.23 o 
   2   7   3        0.52        0.59      0.27 o 
   3   7   3      439.55      457.95      1.63 o 
   4   7   3      464.88      435.99      8.78 o 
   5   7   3       20.28       18.60      1.21 o 
   6   7   3       45.08       47.89      0.90 o 
   7   7   3       50.57       43.91      1.16 o 
   8   7   3        6.23        3.78      1.00 o 
   9   7   3        0.96        1.61      1.04 o 
  -5   8   3       36.45       38.45      1.27 o 
  -4   8   3       15.89       11.98      0.95 o 
  -3   8   3       28.40       25.81      0.97 o 
  -2   8   3      220.88      215.00      1.36 o 
  -1   8   3      233.31      233.81      5.93 o 
   0   8   3        0.40        0.02      0.95 o 
   1   8   3      787.01      768.74      6.06 o 
   2   8   3      256.00      261.17      1.91 o 
   3   8   3        5.13        4.36      0.50 o 
   4   8   3      306.56      300.67      4.60 o 
   5   8   3       15.68       13.94      0.63 o 
   6   8   3      140.92      141.12      3.67 o 
   7   8   3       46.76       45.25      1.34 o 
   8   8   3        0.72        1.15      1.01 o 
   9   8   3        0.88        1.60      1.12 o 
  -4   9   3       65.01       61.98      1.34 o 
  -3   9   3       50.00       48.60      1.24 o 
  -2   9   3        0.16        0.60      0.78 o 
  -1   9   3       76.13       79.55      0.96 o 
   0   9   3      627.42      613.13      2.03 o 
   1   9   3       94.68       89.16      0.89 o 
   2   9   3      198.50      208.94      1.99 o 
   3   9   3      288.38      276.67      2.05 o 
   4   9   3       12.78       13.52      0.64 o 
   5   9   3       37.66       35.30      0.78 o 
   6   9   3      148.82      141.74      1.25 o 
   7   9   3        3.45        3.86      0.94 o 
   8   9   3        0.86        1.15      0.98 o 
  -3  10   3        5.93        4.08      0.94 o 
  -2  10   3       11.42       16.07      0.76 o 
  -1  10   3      115.09      114.75      1.14 o 
   0  10   3        0.78        1.40      0.73 o 
   1  10   3        4.65        4.24      1.05 o 
   2  10   3      232.52      233.98      2.20 o 
   3  10   3      129.09      132.22      1.70 o 
   4  10   3        4.36        4.48      0.64 o 
   5  10   3       40.89       37.88      0.87 o 
   6  10   3        5.73        7.27      0.99 o 
   7  10   3       28.63       29.22      1.30 o 
   8  10   3        0.86        0.10      1.02 o 
  -2  11   3       36.18       33.65      1.33 o 
  -1  11   3       19.03       15.63      0.75 o 
   0  11   3        0.20        0.64      0.61 o 
   1  11   3      142.42      146.85      1.96 o 
   2  11   3        1.24        1.52      0.99 o 
   3  11   3       80.94       83.56      1.60 o 
   4  11   3      122.76      134.71      3.73 o 
   5  11   3       52.94       55.92      1.02 o 
   6  11   3       23.82       26.30      1.32 o 
   7  11   3        1.33        1.68      1.01 o 
  -1  12   3        2.28        0.70      0.86 o 
   0  12   3       43.30       46.42      1.57 o 
   1  12   3        5.83        4.15      1.21 o 
   2  12   3        0.24       -0.29      1.06 o 
   3  12   3        1.22        1.15      0.73 o 
   4  12   3       29.51       26.85      0.91 o 
   5  12   3       24.63       28.01      1.43 o 
   6  12   3       58.71       60.45      1.66 o 
   1  13   3        0.30        0.42      1.05 o 
   2  13   3       11.95       11.01      1.34 o 
   3  13   3        3.61        4.08      0.84 o 
   4  13   3        6.14        5.67      1.01 o 
   5  13   3        6.51        8.64      1.21 o 
  -3 -11   4       14.23       12.08      0.81 o 
  -2 -11   4       10.49       10.97      1.11 o 
  -1 -11   4       26.33       19.86      1.29 o 
   0 -11   4        1.82        1.16      1.12 o 
  -5 -10   4       48.52       47.57      1.49 o 
  -4 -10   4        0.20       -0.50      0.92 o 
  -3 -10   4        7.87        6.37      2.14 o 
  -2 -10   4        7.95        5.85      0.89 o 
  -1 -10   4        0.92        1.56      1.02 o 
   0 -10   4        0.39       -0.40      0.91 o 
   1 -10   4       43.49       37.64      1.32 o 
   2 -10   4       35.07       32.16      1.31 o 
  -6  -9   4       10.48       15.43      1.34 o 
  -5  -9   4       27.13       27.11      1.26 o 
  -4  -9   4       61.00       58.89      0.99 o 
  -3  -9   4       35.13       30.40      0.78 o 
  -2  -9   4       14.14       17.34      3.34 o 
  -1  -9   4       39.31       37.40      0.95 o 
   0  -9   4      141.60      127.06      1.80 o 
   1  -9   4        0.07        1.52      0.99 o 
   2  -9   4       10.88        9.95      0.96 o 
   3  -9   4      147.59      161.20      2.00 o 
  -6  -8   4       84.95       86.37      1.78 o 
  -5  -8   4        4.61        5.44      1.10 o 
  -4  -8   4        0.02       -0.61      0.61 o 
  -3  -8   4       60.24       51.40      2.93 o 
  -2  -8   4      327.24      310.62      6.02 o 
  -1  -8   4       72.57       62.66      1.77 o 
   0  -8   4       53.03       55.45      1.26 o 
   1  -8   4       32.51       36.96      1.14 o 
   2  -8   4      101.59       93.14      1.50 o 
   3  -8   4       25.00       24.68      1.11 o 
   4  -8   4       15.48       13.78      1.09 o 
  -7  -7   4       16.08       19.72      1.35 o 
  -6  -7   4        9.90       13.21      1.08 o 
  -5  -7   4      107.26      115.98      1.21 o 
  -4  -7   4      195.82      176.43      1.35 o 
  -3  -7   4       13.27       13.08      0.65 o 
  -2  -7   4      450.56      436.33      5.94 o 
  -1  -7   4        4.24        2.22      0.47 o 
   0  -7   4       65.94       56.68      1.21 o 
   1  -7   4      179.45      147.79      1.69 o 
   2  -7   4      265.23      296.97      2.24 o 
   3  -7   4       12.84        9.62      0.95 o 
   4  -7   4        1.28        1.62      0.91 o 
   5  -7   4       13.11       19.32      1.11 o 
  -7  -6   4        0.14        0.51      1.10 o 
  -6  -6   4        0.10        0.11      0.91 o 
  -5  -6   4       29.32       32.68      1.10 o 
  -4  -6   4       22.79       24.59      1.30 o 
  -3  -6   4      780.73      759.95      3.95 o 
  -2  -6   4      620.97      577.06      5.61 o 
  -1  -6   4        3.13        1.38      0.44 o 
   0  -6   4      781.01      745.06      2.48 o 
   1  -6   4        6.94        7.32      0.74 o 
   2  -6   4       59.18       74.00      1.22 o 
   3  -6   4       45.77       43.79      1.18 o 
   4  -6   4        0.02        1.10      0.84 o 
   5  -6   4        6.33        6.66      0.95 o 
   6  -6   4        5.25        4.81      1.10 o 
  -7  -5   4        3.22        1.13      1.08 o 
  -6  -5   4       18.34       18.68      0.65 o 
  -5  -5   4        1.56        3.77      1.13 o 
  -4  -5   4        5.64        5.38      0.42 o 
  -3  -5   4      395.54      402.10      3.19 o 
  -2  -5   4        0.05       -0.41      0.41 o 
  -1  -5   4     1012.75      959.47     12.97 o 
   0  -5   4     1069.29     1062.74      2.23 o 
   1  -5   4       31.34       27.44      0.50 o 
   2  -5   4       27.15       25.59      0.86 o 
   3  -5   4       22.42       20.67      0.92 o 
   4  -5   4       35.65       32.40      1.06 o 
   5  -5   4       28.83       33.63      1.10 o 
   6  -5   4        0.00        0.35      0.96 o 
  -8  -4   4        2.24        1.69      1.11 o 
  -7  -4   4        4.57        4.95      0.97 o 
  -6  -4   4        0.33       -0.30      0.55 o 
  -5  -4   4       57.38       59.20      2.37 o 
  -4  -4   4       17.36       15.41      0.44 o 
  -3  -4   4       15.05        8.87      0.48 o 
  -2  -4   4       19.86       23.58      0.51 o 
  -1  -4   4      841.77      814.19      2.72 o 
   0  -4   4      278.40      265.25      2.71 o 
   1  -4   4       71.73       67.75      7.14 o 
   2  -4   4      106.89      119.20      1.69 o 
   3  -4   4      504.57      493.31      1.58 o 
   4  -4   4       84.92       81.29      1.26 o 
   5  -4   4        2.18        2.33      0.84 o 
   6  -4   4        9.02        9.40      0.71 o 
   7  -4   4       39.54       43.35      2.96 o 
  -8  -3   4        1.74        2.69      1.08 o 
  -7  -3   4        0.14       -0.29      0.63 o 
  -6  -3   4        0.43        0.93      0.64 o 
  -5  -3   4       52.24       59.10      0.83 o 
  -4  -3   4        1.02        0.71      0.44 o 
  -3  -3   4       13.16       11.09      0.43 o 
  -2  -3   4      239.57      252.40      1.03 o 
  -1  -3   4      486.69      450.03      1.32 o 
   0  -3   4      766.52      761.19      1.95 o 
   1  -3   4      453.81      479.30      6.69 o 
   2  -3   4      172.78      189.45      0.79 o 
   3  -3   4     1100.44     1081.35     11.00 o 
   4  -3   4       26.26       26.09      0.84 o 
   5  -3   4       11.59       11.82      0.81 o 
   6  -3   4      115.30      107.93      5.28 o 
   7  -3   4       16.97       22.81      2.86 o 
  -8  -2   4       43.31       50.07      1.62 o 
  -7  -2   4       14.82       13.62      0.74 o 
  -6  -2   4        0.16        0.08      0.66 o 
  -5  -2   4       19.91       21.75      1.44 o 
  -4  -2   4       66.13       74.16      0.96 o 
  -3  -2   4      318.09      334.43      1.83 o 
  -2  -2   4        4.85        4.81      0.31 o 
  -1  -2   4      179.71      191.36      0.58 o 
   0  -2   4      559.02      531.81      1.50 o 
   1  -2   4      392.75      415.66      5.53 o 
   2  -2   4     1078.20     1081.54      2.91 o 
   3  -2   4     1418.25     1458.09      2.08 o 
   4  -2   4        5.10        5.57      0.32 o 
   5  -2   4      547.62      546.30      6.82 o 
   6  -2   4        8.23        8.66      2.46 o 
   7  -2   4      101.46      102.21      1.96 o 
   8  -2   4        5.34        5.88      1.18 o 
  -8  -1   4        5.69        6.10      0.73 o 
  -7  -1   4       25.61       30.25      0.88 o 
  -6  -1   4       17.97       21.97      0.74 o 
  -5  -1   4       40.50       45.52      1.19 o 
  -4  -1   4       18.28       19.53      0.54 o 
  -3  -1   4       24.52       32.09      0.53 o 
  -2  -1   4      207.70      223.13      1.03 o 
  -1  -1   4       35.37       22.34      0.31 o 
   0  -1   4      248.04      250.49      1.04 o 
   1  -1   4        5.93        7.38      0.25 o 
   2  -1   4     1905.65     1855.47      3.55 o 
   3  -1   4       83.65       90.44      0.80 o 
   4  -1   4      272.53      280.47      2.12 o 
   5  -1   4     1156.48     1135.42      4.47 o 
   6  -1   4       48.28       44.24      1.48 o 
   7  -1   4        0.92        1.05      1.10 o 
   8  -1   4        0.39        2.50      1.14 o 
  -8   0   4       11.55        9.13      1.23 o 
  -7   0   4        0.85       -0.65      0.70 o 
  -6   0   4        0.35        1.70      0.65 o 
  -5   0   4      121.07      133.23      1.12 o 
  -4   0   4       21.25       20.65      0.82 o 
  -3   0   4        5.42        3.76      0.39 o 
  -2   0   4      371.70      394.35      1.09 o 
  -1   0   4      908.13      930.53      2.94 o 
   0   0   4     1240.49     1305.14      5.38 o 
   1   0   4       60.90       50.56      0.39 o 
   2   0   4      243.36      253.42      2.90 o 
   3   0   4      411.52      436.25      2.56 o 
   4   0   4      293.02      316.36      1.74 o 
   5   0   4      376.84      372.06      1.73 o 
   6   0   4       66.02       71.05      2.17 o 
   7   0   4       15.47       13.49      1.15 o 
   8   0   4       57.94       63.60      1.72 o 
  -7   1   4       16.56       17.39      1.40 o 
  -6   1   4       15.49       15.51      1.02 o 
  -5   1   4       39.49       39.34      1.06 o 
  -4   1   4       62.82       62.06      1.04 o 
  -3   1   4      280.66      269.98      2.05 o 
  -2   1   4       38.39       42.21      0.31 o 
  -1   1   4        0.37        0.82      0.13 o 
   0   1   4      279.48      280.69      0.69 o 
   1   1   4     1629.86     1598.90      2.48 o 
   2   1   4       66.57       83.98      1.25 o 
   3   1   4       50.71       67.93      0.63 o 
   4   1   4      374.07      377.54      3.14 o 
   5   1   4      289.38      290.68      2.01 o 
   6   1   4       34.96       33.90      0.68 o 
   7   1   4       67.07       70.86      1.56 o 
   8   1   4      129.23      134.16      2.10 o 
  -7   2   4       32.96       34.43      1.21 o 
  -6   2   4       49.03       50.63      1.26 o 
  -5   2   4        0.64       -0.37      0.74 o 
  -4   2   4        0.44        0.65      0.62 o 
  -3   2   4      127.86      135.28      0.82 o 
  -2   2   4      213.69      205.44      1.23 o 
  -1   2   4        2.99        1.07      0.60 o 
   0   2   4       24.30       28.07      0.56 o 
   1   2   4        6.15        5.52      0.17 o 
   2   2   4     1714.90     1826.09      3.07 o 
   3   2   4      112.25      120.80      0.77 o 
   4   2   4      378.88      352.65      1.62 o 
   5   2   4      191.19      179.05      1.04 o 
   6   2   4        1.34       -0.26      0.80 o 
   7   2   4      121.18      124.20      1.17 o 
   8   2   4       35.69       34.29      1.27 o 
   9   2   4        1.61        0.25      0.99 o 
  -7   3   4       13.30       13.81      1.10 o 
  -6   3   4       29.25       25.37      1.14 o 
  -5   3   4        5.17        1.69      0.88 o 
  -4   3   4      237.68      230.91      1.87 o 
  -3   3   4       66.54       52.79      0.59 o 
  -2   3   4       23.56       24.36      0.38 o 
  -1   3   4       71.51       58.32      1.37 o 
   0   3   4      950.03     1033.27      3.33 o 
   1   3   4       13.26       20.75      0.27 o 
   2   3   4       22.77       17.87      0.27 o 
   3   3   4        4.98        8.52      0.29 o 
   4   3   4       68.80       83.23      1.63 o 
   5   3   4       57.76       52.47      0.50 o 
   6   3   4       24.06       20.58      0.60 o 
   7   3   4      285.66      293.88      3.51 o 
   8   3   4        9.91        7.85      2.62 o 
   9   3   4        0.26       -0.69      1.01 o 
  -6   4   4       15.30       13.26      1.02 o 
  -5   4   4       11.75        9.39      0.91 o 
  -4   4   4      303.70      302.61      2.11 o 
  -3   4   4      235.21      235.48      1.70 o 
  -2   4   4       36.57       26.58      0.37 o 
  -1   4   4      443.94      532.00      2.30 o 
   0   4   4       94.93      100.50      0.96 o 
   1   4   4      102.90      124.80      1.00 o 
   2   4   4        0.60        0.94      0.40 o 
   3   4   4      408.04      427.65      2.64 o 
   4   4   4      994.24      930.88      1.82 o 
   5   4   4        5.46       14.93      4.32 o 
   6   4   4        0.02        0.75      0.48 o 
   7   4   4      210.01      199.24      1.41 o 
   8   4   4       27.71       24.86      0.74 o 
   9   4   4        5.74        7.91      1.06 o 
  -6   5   4       14.30       11.84      1.07 o 
  -5   5   4      146.78      152.55      1.78 o 
  -4   5   4      183.15      184.71      1.75 o 
  -3   5   4      204.80      209.77      1.67 o 
  -2   5   4      351.37      335.72      3.61 o 
  -1   5   4      500.40      502.42      5.57 o 
   0   5   4       80.43      117.04      0.47 o 
   1   5   4     1836.27     1954.88      4.02 o 
   2   5   4       75.90       75.56      0.92 o 
   3   5   4        2.63        0.79      0.18 o 
   4   5   4       64.33       78.01      1.02 o 
   5   5   4      108.87      117.20      0.70 o 
   6   5   4      850.50      815.96      2.39 o 
   7   5   4       74.61       68.15      0.97 o 
   8   5   4       19.06       12.88      0.65 o 
   9   5   4       11.82       11.81      1.02 o 
  -6   6   4        4.46        3.69      1.00 o 
  -5   6   4        6.60       10.45      0.94 o 
  -4   6   4      192.76      172.81      1.76 o 
  -3   6   4      196.73      191.69      1.68 o 
  -2   6   4       54.67       52.23      1.44 o 
  -1   6   4      385.97      367.44      5.19 o 
   0   6   4        2.38        3.48      0.47 o 
   1   6   4       54.06       61.40      0.96 o 
   2   6   4        0.19        3.23      0.57 o 
   3   6   4      499.40      473.05      1.49 o 
   4   6   4       20.61       27.10      0.39 o 
   5   6   4       23.82       23.40      0.58 o 
   6   6   4       77.79       72.56      0.90 o 
   7   6   4        5.80        5.19      0.62 o 
   8   6   4       13.64       11.73      0.70 o 
   9   6   4       22.29       20.90      1.14 o 
  -5   7   4       20.29       17.13      1.01 o 
  -4   7   4       41.51       41.02      1.13 o 
  -3   7   4        1.58        2.18      0.75 o 
  -2   7   4      495.73      482.45      7.15 o 
  -1   7   4      789.79      799.13      2.94 o 
   0   7   4        0.50        1.60      0.98 o 
   1   7   4      464.62      426.99      2.36 o 
   2   7   4       67.62       68.07      1.07 o 
   3   7   4      103.09       96.99      1.01 o 
   4   7   4       14.27       12.41      0.49 o 
   5   7   4      104.94      101.32      5.83 o 
   6   7   4      100.48       93.22      1.22 o 
   7   7   4        5.08        3.81      0.77 o 
   8   7   4        3.85        2.87      0.61 o 
   9   7   4       18.65       16.32      1.22 o 
  -5   8   4        5.68        5.72      1.02 o 
  -4   8   4        3.89        3.54      0.86 o 
  -3   8   4        1.97        1.08      0.84 o 
  -2   8   4      179.01      173.35      6.65 o 
  -1   8   4        6.67        8.33      1.23 o 
   0   8   4       23.20       22.40      0.66 o 
   1   8   4      768.57      763.83      3.33 o 
   2   8   4       26.70       30.40      0.98 o 
   3   8   4      109.18      111.18      1.37 o 
   4   8   4       47.59       47.67      0.74 o 
   5   8   4      102.08       93.45      2.02 o 
   6   8   4       48.84       45.66      1.42 o 
   7   8   4        0.76        0.19      0.57 o 
   8   8   4        3.83        3.63      0.94 o 
   9   8   4        6.62        8.01      1.07 o 
  -4   9   4       24.23       22.50      1.14 o 
  -3   9   4        8.82        7.09      0.87 o 
  -2   9   4      150.70      155.23      1.71 o 
  -1   9   4        1.64        1.68      0.59 o 
   0   9   4      673.83      674.15      3.45 o 
   1   9   4      187.17      177.53      1.97 o 
   2   9   4       28.08       26.57      1.17 o 
   3   9   4      236.84      250.11      2.01 o 
   4   9   4       12.88        9.37      0.61 o 
   5   9   4        5.36        3.85      0.60 o 
   6   9   4        1.73        1.66      0.63 o 
   7   9   4        7.56        4.90      0.61 o 
   8   9   4       15.92       16.34      1.17 o 
  -3  10   4       10.63       12.79      1.00 o 
  -2  10   4       13.40       11.19      0.95 o 
  -1  10   4       17.92       16.93      1.45 o 
   0  10   4       31.77       35.94      2.84 o 
   1  10   4       39.15       36.93      1.31 o 
   2  10   4      467.95      478.70      2.94 o 
   3  10   4       39.59       39.45      1.26 o 
   4  10   4      147.33      144.21      1.23 o 
   5  10   4       10.45       10.85      0.72 o 
   6  10   4        7.68       11.45      3.24 o 
   7  10   4        3.75        2.77      0.98 o 
   8  10   4        8.93       10.30      1.10 o 
  -2  11   4        8.44        6.55      2.15 o 
  -1  11   4       68.51       65.68      1.02 o 
   0  11   4       26.95       25.93      1.36 o 
   1  11   4       24.86       23.21      1.30 o 
   2  11   4       45.65       41.32      1.34 o 
   3  11   4       61.13       62.95      1.48 o 
   4  11   4      342.65      355.08      2.00 o 
   5  11   4       21.05       21.48      0.86 o 
   6  11   4       80.16       81.83      5.08 o 
   7  11   4        0.11        0.15      0.94 o 
  -1  12   4        3.26        2.97      1.25 o 
   0  12   4        7.50        8.69      1.26 o 
   1  12   4       48.99       46.85      1.51 o 
   2  12   4        0.46       -0.53      1.07 o 
   3  12   4       21.95       24.87      1.32 o 
   4  12   4        1.18        1.43      0.75 o 
   5  12   4       32.69       32.55      1.12 o 
   6  12   4      106.08      105.28      2.02 o 
   1  13   4        2.21        0.67      1.24 o 
   2  13   4        4.22        1.60      1.11 o 
   3  13   4       97.57      101.83      1.93 o 
   4  13   4        2.66        0.70      0.85 o 
   5  13   4       25.52       27.18      0.99 o 
  -3 -10   5        1.54        1.18      0.99 o 
  -2 -10   5      115.32      121.27      1.93 o 
  -1 -10   5        1.32        1.75      0.99 o 
   0 -10   5       72.26       75.22      1.78 o 
   1 -10   5      115.08      113.40      2.01 o 
  -5  -9   5        0.09        0.06      1.07 o 
  -4  -9   5       66.16       69.23      1.12 o 
  -3  -9   5       26.80       28.31      1.18 o 
  -2  -9   5       37.20       33.71      1.29 o 
  -1  -9   5        0.06       -0.80      0.91 o 
   0  -9   5      348.53      359.65      2.89 o 
   1  -9   5        2.54        2.12      1.04 o 
   2  -9   5        0.00        0.07      0.94 o 
   3  -9   5       36.39       41.01      1.45 o 
  -6  -8   5        6.59        5.93      1.03 o 
  -5  -8   5       47.31       45.57      1.02 o 
  -4  -8   5        8.26        8.40      0.70 o 
  -3  -8   5       59.10       58.86      0.95 o 
  -2  -8   5       38.04       44.95      1.29 o 
  -1  -8   5       53.15       55.20      1.35 o 
   0  -8   5      106.38      113.27      1.70 o 
   1  -8   5        1.95        1.15      1.00 o 
   2  -8   5       92.39       99.35      1.67 o 
   3  -8   5       18.19       23.90      1.17 o 
   4  -8   5       30.07       30.46      1.24 o 
  -6  -7   5        1.62        1.06      0.96 o 
  -5  -7   5      165.97      175.23      1.48 o 
  -4  -7   5       82.22       78.34      2.05 o 
  -3  -7   5       17.16       15.11      0.76 o 
  -2  -7   5        0.28        0.29      0.52 o 
  -1  -7   5      160.91      164.16      1.84 o 
   0  -7   5        3.95        2.22      0.81 o 
   1  -7   5        2.44        1.11      0.81 o 
   2  -7   5        0.38        0.98      0.85 o 
   3  -7   5       32.56       33.07      1.15 o 
   4  -7   5       67.01       66.60      1.43 o 
   5  -7   5        2.55        1.51      0.98 o 
  -7  -6   5        0.11       -0.20      1.00 o 
  -6  -6   5        1.03        0.74      0.59 o 
  -5  -6   5       59.72       61.96      1.49 o 
  -4  -6   5       32.20       30.55      0.79 o 
  -3  -6   5      423.95      428.68      1.91 o 
  -2  -6   5      319.42      302.90     13.55 o 
  -1  -6   5      112.32      100.73      0.90 o 
   0  -6   5        4.88        5.56      1.38 o 
   1  -6   5       74.65       69.79      1.26 o 
   2  -6   5        0.40        1.26      0.79 o 
   3  -6   5      117.18      134.06      1.61 o 
   4  -6   5        8.55       11.02      1.00 o 
   5  -6   5       68.77       77.19      1.50 o 
   6  -6   5      115.22      121.07      1.89 o 
  -7  -5   5        3.17        3.15      1.00 o 
  -6  -5   5       68.21       74.97      1.03 o 
  -5  -5   5        4.88        3.30      0.57 o 
  -4  -5   5        1.80        0.75      0.42 o 
  -3  -5   5      129.32      116.85      0.96 o 
  -2  -5   5        0.19        0.33      0.48 o 
  -1  -5   5      423.21      418.22      6.88 o 
   0  -5   5        1.18        1.67      0.43 o 
   1  -5   5       21.68       19.19      0.51 o 
   2  -5   5       10.42       11.05      0.45 o 
   3  -5   5      282.88      294.49      2.14 o 
   4  -5   5       17.74       14.01      0.97 o 
   5  -5   5      200.51      232.13      2.13 o 
   6  -5   5       34.68       34.60      4.12 o 
  -7  -4   5       15.09       16.32      0.97 o 
  -6  -4   5       18.79       19.56      0.74 o 
  -5  -4   5        3.38        3.00      0.55 o 
  -4  -4   5       45.70       46.74      0.61 o 
  -3  -4   5      107.83      108.43      1.86 o 
  -2  -4   5      411.15      405.90      3.35 o 
  -1  -4   5        1.61        1.34      0.34 o 
   0  -4   5        2.06        3.24      0.29 o 
   1  -4   5      468.06      472.73      1.54 o 
   2  -4   5      590.86      592.51      1.72 o 
   3  -4   5        2.94        7.90      0.76 o 
   4  -4   5        0.03        0.51      0.80 o 
   5  -4   5      358.18      357.67      2.45 o 
   6  -4   5        0.03        0.97      0.65 o 
   7  -4   5        3.82        6.70      1.31 o 
  -7  -3   5       32.13       37.23      1.71 o 
  -6  -3   5        8.18       12.51      1.15 o 
  -5  -3   5        1.81        0.14      0.53 o 
  -4  -3   5        0.39        0.63      0.49 o 
  -3  -3   5      108.46      105.24      0.73 o 
  -2  -3   5      221.61      235.14      0.92 o 
  -1  -3   5       54.83       57.83      0.73 o 
   0  -3   5      688.36      636.10      5.17 o 
   1  -3   5       23.24       19.36      1.00 o 
   2  -3   5      503.58      541.17      1.57 o 
   3  -3   5      286.67      266.21      1.80 o 
   4  -3   5      114.38      126.61      1.42 o 
   5  -3   5      139.20      132.40      2.12 o 
   6  -3   5        5.83        5.10      0.71 o 
   7  -3   5       13.11       11.50      1.29 o 
  -7  -2   5       26.37       32.06      1.67 o 
  -6  -2   5       42.58       38.83      0.97 o 
  -5  -2   5       25.30       25.02      1.70 o 
  -4  -2   5       57.18       60.17      0.78 o 
  -3  -2   5      211.25      216.26      2.62 o 
  -2  -2   5       47.35       54.32      0.49 o 
  -1  -2   5       10.40       14.50      0.55 o 
   0  -2   5     1354.07     1374.82      4.94 o 
   1  -2   5      669.24      704.02      2.53 o 
   2  -2   5       53.47       42.20      1.82 o 
   3  -2   5      946.21      986.65      6.86 o 
   4  -2   5      189.29      188.50      3.98 o 
   5  -2   5        0.75       -0.15      0.61 o 
   6  -2   5        4.26        6.36      0.63 o 
   7  -2   5       90.59       89.82      1.87 o 
   8  -2   5       14.54       16.02      1.39 o 
  -7  -1   5        1.11        3.42      0.75 o 
  -6  -1   5        0.10       -0.24      0.63 o 
  -5  -1   5       27.96       25.33      0.73 o 
  -4  -1   5      163.57      163.86      1.14 o 
  -3  -1   5      442.40      449.04      2.29 o 
  -2  -1   5       90.70       76.84      0.67 o 
  -1  -1   5       28.05       14.62      0.28 o 
   0  -1   5        0.93        3.46      0.17 o 
   1  -1   5     1045.41     1121.38      2.13 o 
   2  -1   5      765.11      780.91      7.88 o 
   3  -1   5       11.20       10.45      0.46 o 
   4  -1   5        6.87        5.75      0.90 o 
   5  -1   5       48.70       50.62      2.69 o 
   6  -1   5       10.49        8.61      1.03 o 
   7  -1   5       62.12       60.09      1.66 o 
   8  -1   5       69.40       76.68      1.85 o 
  -7   0   5       32.75       29.97      1.06 o 
  -6   0   5       83.73       75.13      2.62 o 
  -5   0   5       16.63       17.94      0.71 o 
  -4   0   5      224.71      225.73      2.20 o 
  -3   0   5      103.16       91.72      1.96 o 
  -2   0   5       96.55      104.36      0.90 o 
  -1   0   5     3140.40     2988.66      9.74 o 
   0   0   5      461.50      506.83      2.51 o 
   1   0   5      621.53      758.16      1.44 o 
   2   0   5      917.07      953.09      3.15 o 
   3   0   5      408.11      448.20      2.97 o 
   4   0   5       23.66       23.65      1.02 o 
   5   0   5        0.26        0.93      0.93 o 
   6   0   5        5.55        6.90      0.96 o 
   7   0   5      111.42      116.23      1.91 o 
   8   0   5        1.87        0.06      1.06 o 
  -7   1   5        1.19       -0.41      0.80 o 
  -6   1   5        2.71        1.73      0.66 o 
  -5   1   5      143.61      146.45      2.77 o 
  -4   1   5      249.36      243.46      1.38 o 
  -3   1   5       59.79       57.24      0.71 o 
  -2   1   5      932.72      924.46      1.58 o 
  -1   1   5      288.59      293.53      1.78 o 
   0   1   5      304.75      332.09      1.05 o 
   1   1   5      172.74      169.49      1.27 o 
   2   1   5       29.54       30.77      0.40 o 
   3   1   5       74.16       64.90      0.49 o 
   4   1   5       35.39       37.77      0.35 o 
   5   1   5      263.12      267.15      2.15 o 
   6   1   5       60.42       56.99      1.33 o 
   7   1   5      246.14      244.18      2.44 o 
   8   1   5        4.38        3.70      1.16 o 
   9   1   5        0.57       -1.12      1.19 o 
  -7   2   5        2.53        2.35      1.98 o 
  -6   2   5        3.58        3.17      0.90 o 
  -5   2   5        6.22        6.70      0.85 o 
  -4   2   5        3.58        1.78      0.74 o 
  -3   2   5      278.89      298.60      1.85 o 
  -2   2   5     1264.70     1243.70      2.98 o 
  -1   2   5      578.33      587.52      2.74 o 
   0   2   5      135.46      134.97      0.91 o 
   1   2   5       55.56       64.67      0.54 o 
   2   2   5      766.64      790.83      3.31 o 
   3   2   5        4.87        4.72      0.15 o 
   4   2   5       20.23       23.50      0.42 o 
   5   2   5      543.89      547.25      2.90 o 
   6   2   5       37.76       31.60      1.15 o 
   7   2   5       22.35       17.09      1.10 o 
   8   2   5        7.35        8.34      1.01 o 
   9   2   5       14.28       13.88      1.32 o 
  -7   3   5        8.95       10.25      1.18 o 
  -6   3   5       13.56       12.88      1.00 o 
  -5   3   5        0.96       -0.47      0.81 o 
  -4   3   5        5.02        3.79      0.71 o 
  -3   3   5       63.56       68.09      2.43 o 
  -2   3   5      264.13      258.44      2.15 o 
  -1   3   5      368.55      379.69      3.56 o 
   0   3   5      336.27      349.58      1.66 o 
   1   3   5      754.57      792.22      1.08 o 
   2   3   5      440.54      444.63      2.14 o 
   3   3   5      148.31      134.19      0.96 o 
   4   3   5      194.56      202.47      2.35 o 
   5   3   5      140.30      148.99      2.30 o 
   6   3   5      157.74      145.01      1.74 o 
   7   3   5        5.82        6.03      1.01 o 
   8   3   5       24.35       20.81      1.12 o 
   9   3   5       14.86       13.77      1.15 o 
  -6   4   5       12.48        9.64      1.02 o 
  -5   4   5       15.13       13.37      0.93 o 
  -4   4   5        7.93        6.77      0.80 o 
  -3   4   5       18.23       21.51      0.80 o 
  -2   4   5       90.83       97.40      0.53 o 
  -1   4   5      598.26      624.51      1.57 o 
   0   4   5       35.57       50.02      0.55 o 
   1   4   5     1453.93     1498.21      2.03 o 
   2   4   5      311.12      303.61      1.85 o 
   3   4   5       92.26      102.85      1.44 o 
   4   4   5     2000.11     2078.21     13.11 o 
   5   4   5       88.91       99.44      0.84 o 
   6   4   5       68.64       51.30      1.29 o 
   7   4   5       87.11       88.06      1.56 o 
   8   4   5        1.14        1.79      0.93 o 
   9   4   5        7.13        7.45      1.02 o 
  -6   5   5       11.49       10.94      1.01 o 
  -5   5   5       66.46       62.51      1.33 o 
  -4   5   5       11.76       11.58      0.85 o 
  -3   5   5       48.48       52.50      1.00 o 
  -2   5   5       55.50       54.52      0.68 o 
  -1   5   5        3.17        3.13      0.85 o 
   0   5   5      331.01      369.12      2.88 o 
   1   5   5     1648.82     1733.31      3.88 o 
   2   5   5      348.85      320.27      8.41 o 
   3   5   5      433.10      445.41      2.59 o 
   4   5   5      556.49      510.73      1.60 o 
   5   5   5       59.75       52.16      1.59 o 
   6   5   5      189.03      187.38      1.71 o 
   7   5   5      117.13      103.80      1.11 o 
   8   5   5        0.90       -0.02      0.84 o 
   9   5   5        0.21        0.63      0.89 o 
  -5   6   5        1.45        3.48      0.92 o 
  -4   6   5      107.25      106.43      1.49 o 
  -3   6   5      199.98      179.55      1.63 o 
  -2   6   5        9.12        7.61      0.57 o 
  -1   6   5       75.47       69.88      1.00 o 
   0   6   5      200.13      189.90      0.99 o 
   1   6   5        5.99        4.04      0.65 o 
   2   6   5        0.40       -0.09      0.59 o 
   3   6   5     1106.31     1101.41      7.22 o 
   4   6   5      335.51      333.80      1.39 o 
   5   6   5       84.79       85.47      1.46 o 
   6   6   5        5.67        8.12      0.76 o 
   7   6   5       73.89       74.25      1.00 o 
   8   6   5        5.40        3.05      0.89 o 
   9   6   5        7.32        6.18      1.10 o 
  -5   7   5        2.33        1.49      0.88 o 
  -4   7   5       82.59       90.29      1.45 o 
  -3   7   5        1.48        1.63      0.80 o 
  -2   7   5       85.23       80.33      0.90 o 
  -1   7   5       35.91       28.47      1.90 o 
   0   7   5      346.69      344.62      2.67 o 
   1   7   5       84.64       82.07      1.23 o 
   2   7   5        7.15        4.83      0.71 o 
   3   7   5      216.83      217.86      1.72 o 
   4   7   5      151.21      153.04      2.93 o 
   5   7   5      119.25      110.99      4.97 o 
   6   7   5      281.28      264.85      6.78 o 
   7   7   5       51.84       52.98      0.92 o 
   8   7   5       46.26       35.95      1.33 o 
   9   7   5       22.01       23.04      1.20 o 
  -4   8   5       50.99       46.02      1.23 o 
  -3   8   5       40.22       37.21      1.14 o 
  -2   8   5      167.80      174.73      2.16 o 
  -1   8   5        6.32        5.61      0.60 o 
   0   8   5       10.66        9.89      0.57 o 
   1   8   5       52.79       50.34      1.24 o 
   2   8   5       61.46       65.48      1.21 o 
   3   8   5        2.45        1.62      0.81 o 
   4   8   5       12.40        9.50      0.92 o 
   5   8   5       55.32       53.51      0.84 o 
   6   8   5      314.00      320.71      5.24 o 
   7   8   5       35.28       31.65      0.80 o 
   8   8   5        0.37        0.90      0.65 o 
  -4   9   5        4.77        3.04      0.99 o 
  -3   9   5        2.70        2.21      0.81 o 
  -2   9   5       40.30       41.73      1.78 o 
  -1   9   5        0.15        0.03      0.59 o 
   0   9   5       88.07       85.64      1.58 o 
   1   9   5        2.02        1.68      0.99 o 
   2   9   5        0.24       -1.02      1.02 o 
   3   9   5        2.11        1.92      0.92 o 
   4   9   5        5.87        5.54      0.59 o 
   5   9   5        7.88        6.34      0.64 o 
   6   9   5      162.49      161.19      2.45 o 
   7   9   5        0.19        0.15      0.61 o 
   8   9   5       12.83       19.08      2.33 o 
  -3  10   5       27.11       28.63      1.12 o 
  -2  10   5        3.26        2.15      0.68 o 
  -1  10   5       37.51       34.97      1.10 o 
   0  10   5        3.20        3.63      1.11 o 
   1  10   5        5.49        3.76      1.03 o 
   2  10   5      186.86      194.22      2.09 o 
   3  10   5       10.46       12.77      1.07 o 
   4  10   5       17.80       17.24      1.00 o 
   5  10   5       58.61       61.45      0.97 o 
   6  10   5       88.75       83.07      3.41 o 
   7  10   5       14.87       13.34      2.37 o 
   8  10   5       19.78       21.99      1.31 o 
  -2  11   5        3.29        3.70      0.92 o 
  -1  11   5        6.61        7.89      1.14 o 
   1  11   5       96.33       97.38      1.79 o 
   2  11   5       27.15       26.76      1.30 o 
   3  11   5       11.61       15.04      1.22 o 
   4  11   5       96.61       99.07      2.80 o 
   5  11   5       92.95       93.38      1.19 o 
   6  11   5        3.69        2.85      0.76 o 
   7  11   5        0.38       -0.01      0.94 o 
  -1  12   5        1.81        0.68      1.27 o 
   0  12   5       11.96       13.56      1.28 o 
   1  12   5       40.86       40.52      1.46 o 
   2  12   5       18.82       16.19      1.22 o 
   3  12   5       40.33       42.14      1.40 o 
   4  12   5       41.71       47.38      3.86 o 
   5  12   5        8.41       11.67      1.81 o 
   6  12   5       14.21       18.26      2.67 o 
   2  13   5        0.52       -0.35      1.20 o 
   3  13   5       58.48       70.14      1.74 o 
   4  13   5        5.35        3.86      0.75 o 
   5  13   5        0.67        0.69      0.82 o 
  -2 -10   6      109.48      124.83      2.08 o 
  -1 -10   6       22.53       20.23      1.23 o 
   0 -10   6       17.21       20.79      1.31 o 
  -4  -9   6        1.14        0.98      1.02 o 
  -3  -9   6       49.84       51.44      1.49 o 
  -2  -9   6       55.61       48.22      1.51 o 
  -1  -9   6       20.59       19.36      1.16 o 
   0  -9   6       39.00       42.60      1.35 o 
   1  -9   6        0.75       -0.02      1.13 o 
   2  -9   6        3.83        3.55      1.19 o 
  -5  -8   6        1.78        0.51      0.94 o 
  -4  -8   6        0.56        0.28      1.04 o 
  -3  -8   6       64.35       62.61      1.55 o 
  -2  -8   6        4.12        4.26      1.04 o 
  -1  -8   6       28.76       30.12      1.29 o 
   0  -8   6       58.45       59.59      1.44 o 
   1  -8   6       14.04       14.14      1.16 o 
   2  -8   6        5.40        4.20      1.11 o 
   3  -8   6       17.48       14.41      1.23 o 
  -6  -7   6       15.30       12.65      1.16 o 
  -5  -7   6        0.82        1.27      0.70 o 
  -4  -7   6        4.88        2.67      0.92 o 
  -3  -7   6       17.76       13.72      1.09 o 
  -2  -7   6       63.30       61.68      1.46 o 
  -1  -7   6       88.28       84.75      1.59 o 
   0  -7   6      146.86      148.99      1.87 o 
   1  -7   6      134.51      121.47      1.78 o 
   2  -7   6       10.82        6.57      0.98 o 
   3  -7   6       12.92       15.33      1.15 o 
   4  -7   6       21.67       18.69      1.14 o 
  -6  -6   6       16.00       13.44      1.12 o 
  -5  -6   6        0.17        1.43      0.50 o 
  -4  -6   6       23.90       22.97      0.75 o 
  -3  -6   6        9.13       11.05      1.01 o 
  -2  -6   6        7.66        5.64      0.96 o 
  -1  -6   6      123.17      119.04      1.69 o 
   0  -6   6      484.90      466.94      9.34 o 
   1  -6   6       79.89       72.94      1.41 o 
   2  -6   6        4.44        5.41      0.89 o 
   3  -6   6       64.39       68.83      1.39 o 
   4  -6   6       20.17       20.26      1.02 o 
   5  -6   6       27.96       31.96      1.28 o 
  -6  -5   6        9.30        9.94      0.71 o 
  -5  -5   6        5.56        3.48      0.61 o 
  -4  -5   6        0.91        0.09      0.45 o 
  -3  -5   6      145.29      138.66      1.64 o 
  -2  -5   6      251.46      238.05      2.12 o 
  -1  -5   6        7.12        9.48      0.95 o 
   0  -5   6      143.81      140.98      9.25 o 
   1  -5   6        1.46        1.38      0.46 o 
   2  -5   6      107.58      101.69      0.92 o 
   3  -5   6      450.38      454.97      2.76 o 
   4  -5   6        2.79        4.52      0.79 o 
   5  -5   6        0.61        3.28      0.67 o 
   6  -5   6       12.32       12.15      1.15 o 
  -7  -4   6        0.02        0.26      0.95 o 
  -6  -4   6        0.10        0.03      0.64 o 
  -5  -4   6       55.68       61.43      1.72 o 
  -4  -4   6        0.06       -0.16      0.44 o 
  -3  -4   6      132.46      133.18      1.52 o 
  -2  -4   6        1.06        6.39      3.30 o 
  -1  -4   6     1063.85     1019.57      3.89 o 
   0  -4   6      323.56      315.93      2.63 o 
   1  -4   6      433.31      415.59      5.97 o 
   2  -4   6      178.53      161.84      3.77 o 
   3  -4   6       33.25       32.09      0.95 o 
   4  -4   6        4.31        5.11      0.81 o 
   5  -4   6      165.95      175.91      1.41 o 
   6  -4   6       30.88       26.42      2.08 o 
  -7  -3   6        0.49       -0.16      0.75 o 
  -6  -3   6       19.17       16.54      0.72 o 
  -5  -3   6       52.13       50.82      0.87 o 
  -4  -3   6       38.35       30.45      1.20 o 
  -3  -3   6       24.01       31.97      0.94 o 
  -2  -3   6        6.40        8.36      0.39 o 
  -1  -3   6      699.76      705.67      2.88 o 
   0  -3   6      116.73      122.42      4.07 o 
   1  -3   6      109.68       93.00      0.68 o 
   2  -3   6      358.58      348.77      2.98 o 
   3  -3   6       23.38       22.82      0.63 o 
   4  -3   6      142.79      136.59      1.13 o 
   5  -3   6      249.54      249.62      3.91 o 
   6  -3   6       63.46       63.08      1.62 o 
   7  -3   6       14.29       14.44      1.34 o 
  -7  -2   6        3.55        3.51      0.73 o 
  -6  -2   6       52.00       54.84      1.45 o 
  -5  -2   6        0.07       -0.01      0.55 o 
  -4  -2   6       25.63       22.00      0.65 o 
  -3  -2   6      152.43      161.74      2.16 o 
  -2  -2   6      163.75      155.49      0.96 o 
  -1  -2   6      117.77      102.48      0.65 o 
   0  -2   6       33.30       28.49      0.51 o 
   1  -2   6       82.22       72.86      0.64 o 
   2  -2   6       18.47       19.90      0.39 o 
   3  -2   6       47.23       46.25      2.50 o 
   4  -2   6      171.09      179.38      1.94 o 
   5  -2   6      528.16      533.56      2.52 o 
   6  -2   6       38.15       32.92      1.33 o 
   7  -2   6        1.62        1.22      1.09 o 
  -7  -1   6       29.97       32.88      1.88 o 
  -6  -1   6       36.60       38.47      0.96 o 
  -5  -1   6        0.44       -0.45      0.82 o 
  -4  -1   6       58.55       68.23      1.08 o 
  -3  -1   6      210.77      205.44      1.19 o 
  -2  -1   6       16.64       11.80      0.51 o 
  -1  -1   6       26.49       21.66      0.30 o 
   0  -1   6       11.62        8.11      0.21 o 
   1  -1   6       18.65       13.53      0.34 o 
   2  -1   6      187.20      194.42      4.80 o 
   3  -1   6      156.08      161.41      0.99 o 
   4  -1   6      184.96      184.48      3.86 o 
   5  -1   6      516.51      525.41      2.86 o 
   6  -1   6        1.78        2.64      1.06 o 
   7  -1   6        0.64        0.76      1.08 o 
   8  -1   6       42.75       44.73      1.68 o 
  -7   0   6       53.33       61.17      2.90 o 
  -6   0   6       83.61       87.24      1.57 o 
  -5   0   6       27.85       25.64      0.78 o 
  -4   0   6       45.37       44.55      0.82 o 
  -3   0   6       49.31       42.87      0.76 o 
  -2   0   6        1.71        3.79      2.25 o 
  -1   0   6      173.14      200.74      1.40 o 
   0   0   6       34.06       51.74      0.31 o 
   1   0   6       51.47       62.94      1.29 o 
   2   0   6      474.74      501.65      3.48 o 
   3   0   6       83.55       77.71      1.78 o 
   4   0   6      695.24      697.52     10.94 o 
   5   0   6      633.39      625.39      3.36 o 
   6   0   6       29.75       32.98      1.26 o 
   7   0   6      101.98      110.89      1.92 o 
   8   0   6       11.18        4.37      1.29 o 
  -7   1   6       24.02       29.17      1.00 o 
  -6   1   6        0.46        0.44      0.71 o 
  -5   1   6      190.95      200.84      8.77 o 
  -4   1   6      562.58      547.89     10.28 o 
  -3   1   6        0.84        0.88      0.47 o 
  -2   1   6       20.58       20.26      0.36 o 
  -1   1   6       17.22       23.15      0.53 o 
   0   1   6      226.03      246.49      1.13 o 
   1   1   6        0.20        0.27      0.20 o 
   2   1   6        2.22        2.84      0.24 o 
   3   1   6      113.83      131.59      1.79 o 
   4   1   6      979.24      980.30      5.17 o 
   5   1   6       20.73       15.76      1.00 o 
   6   1   6        5.75        6.47      1.00 o 
   7   1   6      259.37      249.77      2.58 o 
   8   1   6        6.41        6.79      1.12 o 
  -6   2   6        0.80        0.27      0.71 o 
  -5   2   6       15.28       16.19      0.82 o 
  -4   2   6       94.07       93.16      2.18 o 
  -3   2   6      674.98      658.74     12.15 o 
  -2   2   6       28.54       23.55      0.48 o 
  -1   2   6        1.22        0.68      0.23 o 
   0   2   6        3.76        2.39      0.22 o 
   1   2   6     2264.64     2356.07      4.32 o 
   2   2   6      887.18      897.35      1.73 o 
   3   2   6       58.88       79.30      0.59 o 
   4   2   6      390.76      388.58      1.60 o 
   5   2   6       65.60       72.72      1.33 o 
   6   2   6      117.35      120.21      1.73 o 
   7   2   6      104.43      112.80      1.82 o 
   8   2   6       12.26       15.10      1.20 o 
   9   2   6       21.98       16.73      1.39 o 
  -6   3   6        3.36        1.31      0.99 o 
  -5   3   6       42.88       43.04      1.16 o 
  -4   3   6      152.88      146.32      1.57 o 
  -3   3   6       34.40       34.50      0.63 o 
  -2   3   6       90.83       85.54      0.60 o 
  -1   3   6     1219.55     1155.90      2.28 o 
   0   3   6      292.95      335.59      1.17 o 
   1   3   6       81.13       89.17      0.56 o 
   2   3   6     1432.32     1508.94      3.48 o 
   3   3   6      268.75      232.41      1.94 o 
   4   3   6       46.83       44.78      0.94 o 
   5   3   6       86.93       95.35      1.38 o 
   6   3   6      172.71      166.12      1.90 o 
   7   3   6       55.31       53.98      1.37 o 
   8   3   6        0.00       -0.26      0.90 o 
   9   3   6       17.17       18.57      1.31 o 
  -6   4   6        0.09       -0.77      0.98 o 
  -5   4   6       14.76       12.83      0.96 o 
  -4   4   6       62.66       59.71      1.19 o 
  -3   4   6       45.93       41.14      0.66 o 
  -2   4   6      299.16      292.85      2.63 o 
  -1   4   6      370.12      353.31      3.12 o 
   0   4   6      770.25      806.12      5.72 o 
   1   4   6       95.48       77.00      0.75 o 
   2   4   6      155.23      167.98      0.73 o 
   3   4   6       60.78       72.14      0.56 o 
   4   4   6      376.26      407.64      2.28 o 
   5   4   6        0.56        1.64      0.73 o 
   6   4   6      251.12      212.02      1.99 o 
   7   4   6       45.24       43.96      1.30 o 
   8   4   6        0.10       -0.24      0.86 o 
   9   4   6       24.98       34.09      1.44 o 
  -6   5   6        0.95        2.08      1.02 o 
  -5   5   6        1.04        1.88      0.91 o 
  -4   5   6        2.95        3.26      0.76 o 
  -3   5   6        4.43        3.94      0.68 o 
  -2   5   6      631.50      633.61      4.04 o 
  -1   5   6       37.67       30.77      0.55 o 
   0   5   6        4.12        4.68      0.49 o 
   1   5   6     1580.34     1623.16      3.72 o 
   2   5   6        6.86        6.38      0.63 o 
   3   5   6        4.67        4.10      0.33 o 
   4   5   6       73.24       76.16      0.71 o 
   5   5   6       21.68       21.80      0.93 o 
   6   5   6        8.97        8.90      0.97 o 
   7   5   6        0.19        0.51      0.89 o 
   8   5   6        2.25        3.53      0.93 o 
   9   5   6       27.07       35.83      1.35 o 
  -5   6   6       18.14       16.37      1.04 o 
  -4   6   6        1.06        3.00      0.84 o 
  -3   6   6        5.48        7.97      0.77 o 
  -2   6   6      210.78      203.46      0.99 o 
  -1   6   6       14.07       14.34      0.52 o 
   0   6   6      174.12      172.21      1.98 o 
   1   6   6      149.57      140.76      1.40 o 
   2   6   6       68.56       69.75      1.07 o 
   3   6   6      202.76      209.76      1.93 o 
   4   6   6       35.03       36.51      0.62 o 
   5   6   6        0.77        0.19      0.47 o 
   6   6   6      423.92      396.11      2.64 o 
   8   6   6       19.43       10.72      1.00 o 
   9   6   6       12.04       14.00      1.20 o 
  -5   7   6        0.15        0.93      0.80 o 
  -4   7   6        0.69        1.34      0.81 o 
  -3   7   6      168.49      163.04      1.72 o 
  -2   7   6        0.39        0.28      0.56 o 
  -1   7   6       22.23       16.54      0.94 o 
   0   7   6      339.30      352.67      8.34 o 
   1   7   6      284.53      292.33      2.04 o 
   2   7   6       29.88       22.59      0.91 o 
   3   7   6        0.58        1.22      0.78 o 
   4   7   6      307.12      302.82      1.45 o 
   5   7   6        7.59        5.65      0.53 o 
   6   7   6        8.58        5.57      0.64 o 
   7   7   6       60.51       62.26      1.39 o 
   8   7   6       62.37       59.48      1.47 o 
   9   7   6        3.33        1.95      1.20 o 
  -4   8   6        3.20        3.08      0.88 o 
  -3   8   6        5.46        6.85      0.82 o 
  -2   8   6        6.65        4.89      0.63 o 
  -1   8   6      124.75      115.95      2.24 o 
   0   8   6       33.40       34.75      0.69 o 
   1   8   6       51.31       51.68      1.24 o 
   2   8   6       50.36       53.17      1.19 o 
   3   8   6      176.13      175.74      1.75 o 
   4   8   6      116.17      114.60      1.02 o 
   5   8   6      136.00      125.84      1.10 o 
   6   8   6        2.03        2.17      0.63 o 
   7   8   6       33.19       26.62      0.77 o 
   8   8   6        2.10        2.38      1.07 o 
  -3   9   6        0.25        0.55      0.87 o 
  -2   9   6        0.27       -0.51      0.62 o 
  -1   9   6        0.17       -0.78      0.78 o 
   0   9   6       68.33       62.81      0.89 o 
   1   9   6       54.70       50.53      1.37 o 
   2   9   6       13.96       12.59      1.08 o 
   3   9   6      329.39      322.24      2.38 o 
   4   9   6      125.60      126.54      1.28 o 
   5   9   6       10.84        9.45      0.66 o 
   6   9   6       48.97       50.64      0.88 o 
   7   9   6        0.02       -0.32      0.60 o 
   8   9   6        8.08        9.03      1.12 o 
  -3  10   6        0.01        1.34      0.96 o 
  -2  10   6       21.36       21.60      1.14 o 
  -1  10   6       19.18       17.81      0.71 o 
   0  10   6       68.38       62.40      1.57 o 
   1  10   6        2.76        2.60      1.07 o 
   2  10   6        0.00        2.79      1.08 o 
   3  10   6      264.40      279.87      2.37 o 
   4  10   6        0.08       -0.56      0.61 o 
   5  10   6       37.07       33.74      0.86 o 
   6  10   6      122.73      118.91      1.25 o 
   7  10   6        5.54        3.39      1.74 o 
   8  10   6        2.51        1.87      0.89 o 
  -2  11   6        5.25        4.34      0.77 o 
  -1  11   6        0.64        0.23      1.20 o 
   0  11   6       32.93       43.87      1.50 o 
   1  11   6       27.16       26.83      1.31 o 
   2  11   6      185.10      172.33      2.14 o 
   3  11   6       49.08       53.69      1.50 o 
   4  11   6        9.24       11.33      1.53 o 
   5  11   6      114.62      119.02      2.19 o 
   6  11   6       30.73       26.55      1.83 o 
   7  11   6        0.03       -1.03      1.03 o 
   0  12   6        8.52        9.45      1.29 o 
   2  12   6       18.24       21.50      1.30 o 
   3  12   6        1.58        1.54      1.13 o 
   4  12   6      112.10      115.28      1.90 o 
   5  12   6       63.21       71.49      5.09 o 
   6  12   6       14.68       15.08      2.27 o 
   2  13   6        4.35        3.26      1.12 o 
   3  13   6        0.07        0.05      1.26 o 
   4  13   6        0.82        0.63      0.72 o 
   5  13   6       37.09       37.23      1.05 o 
  -3  -9   7       13.09       13.06      1.23 o 
  -2  -9   7        9.01        8.35      1.14 o 
  -1  -9   7        0.06        1.62      1.15 o 
   0  -9   7        5.08        2.06      1.01 o 
   1  -9   7      104.98       91.24      1.86 o 
  -4  -8   7       14.00       12.77      1.25 o 
  -3  -8   7       14.02       12.47      1.22 o 
  -2  -8   7        0.04       -0.55      0.98 o 
  -1  -8   7       10.36        9.13      1.12 o 
   0  -8   7      199.68      202.95      2.32 o 
   1  -8   7        0.95        2.19      1.14 o 
   2  -8   7        0.54       -0.50      1.06 o 
   3  -8   7       88.34       84.10      1.84 o 
  -5  -7   7       19.47       20.16      1.30 o 
  -4  -7   7       99.59      102.81      1.84 o 
  -3  -7   7        9.64        9.36      1.09 o 
  -2  -7   7       97.95      107.59      1.85 o 
  -1  -7   7       28.82       28.00      1.27 o 
   0  -7   7      158.27      159.59      2.03 o 
   1  -7   7       70.94       63.13      1.55 o 
   2  -7   7      114.45      112.79      1.90 o 
   3  -7   7        8.40        5.66      1.18 o 
   4  -7   7        1.81        2.34      0.98 o 
  -5  -6   7       35.13       32.65      1.58 o 
  -4  -6   7       48.52       46.84      1.41 o 
  -3  -6   7       87.32       94.39      1.68 o 
  -2  -6   7       90.34       85.82      1.62 o 
  -1  -6   7      162.83      160.95      2.03 o 
   0  -6   7       55.21       68.44      7.87 o 
   1  -6   7       40.99       38.90      1.22 o 
   2  -6   7       28.13       31.73      1.24 o 
   3  -6   7       44.82       44.88      1.33 o 
   4  -6   7       42.35       40.50      2.35 o 
   5  -6   7       41.05       44.44      1.21 o 
  -6  -5   7        0.16        1.09      0.68 o 
  -5  -5   7        8.25        6.83      0.86 o 
  -4  -5   7        1.02        1.22      0.59 o 
  -3  -5   7      218.19      250.36      2.41 o 
  -2  -5   7      182.11      178.58      2.03 o 
  -1  -5   7       50.15       47.23      1.29 o 
   0  -5   7      166.73      159.17      1.17 o 
   1  -5   7        4.78        7.68      1.22 o 
   2  -5   7        0.00       -0.53      0.53 o 
   3  -5   7       26.07       23.18      0.74 o 
   4  -5   7       22.58       32.52      0.84 o 
   5  -5   7       62.16       62.15      4.34 o 
  -6  -4   7       51.10       47.22      1.93 o 
  -5  -4   7        2.24        2.40      0.63 o 
  -4  -4   7       15.94       11.87      2.16 o 
  -3  -4   7      113.99      106.19      1.09 o 
  -2  -4   7      143.71      143.25      1.81 o 
  -1  -4   7      343.58      362.40      2.59 o 
   0  -4   7     1321.60     1280.96      2.92 o 
   1  -4   7        3.86        3.50      1.11 o 
   2  -4   7      122.33      119.43      2.21 o 
   3  -4   7       10.14       10.45      0.47 o 
   4  -4   7        6.39        7.75      0.50 o 
   5  -4   7       52.22       56.27      1.29 o 
   6  -4   7       15.01       17.31      1.54 o 
  -6  -3   7       11.93        7.04      0.75 o 
  -5  -3   7        0.13        0.52      0.64 o 
  -4  -3   7      124.79      135.10      2.37 o 
  -3  -3   7        5.70        4.95      0.72 o 
  -2  -3   7       90.21       86.34      2.08 o 
  -1  -3   7      342.36      333.63      2.45 o 
   0  -3   7        4.37        4.02      0.55 o 
   1  -3   7      332.64      336.03      2.93 o 
   2  -3   7      306.81      300.19      1.18 o 
   3  -3   7       26.53       17.83      0.66 o 
   4  -3   7        7.52        7.92      1.02 o 
   5  -3   7      163.71      178.95      1.39 o 
   6  -3   7        0.48        1.96      1.05 o 
   7  -3   7       14.41       20.88      1.43 o 
  -6  -2   7        2.78        2.35      0.72 o 
  -5  -2   7        0.55       -0.60      0.60 o 
  -4  -2   7       72.10       67.39      1.74 o 
  -3  -2   7        0.65       -0.10      0.48 o 
  -2  -2   7       57.21       58.03      0.82 o 
  -1  -2   7      180.96      173.27      0.91 o 
   0  -2   7       19.24       19.81      0.57 o 
   1  -2   7       14.50       14.71      0.52 o 
   2  -2   7      128.36      118.39      1.11 o 
   3  -2   7      708.32      710.55      2.39 o 
   4  -2   7       16.90       15.76      0.63 o 
   5  -2   7        0.54        1.79      0.60 o 
   6  -2   7       20.68       16.37      1.18 o 
   7  -2   7       44.13       51.56      1.66 o 
  -6  -1   7        5.07        9.05      2.24 o 
  -5  -1   7        1.46        1.32      0.61 o 
  -4  -1   7       68.59       66.17      0.92 o 
  -3  -1   7       49.64       47.86      0.75 o 
  -2  -1   7      284.61      260.85      2.57 o 
  -1  -1   7      214.94      199.66      2.17 o 
   0  -1   7        7.39        5.07      0.33 o 
   1  -1   7      217.65      219.67      2.04 o 
   2  -1   7      221.77      197.14      1.49 o 
   3  -1   7      118.99      128.08      1.38 o 
   4  -1   7       24.78       24.88      0.62 o 
   5  -1   7      276.02      274.83      2.48 o 
   6  -1   7        5.37        2.60      1.01 o 
   7  -1   7       26.44       24.38      1.39 o 
  -6   0   7       31.35       24.63      1.46 o 
  -5   0   7        0.84        0.80      0.62 o 
  -4   0   7       34.15       25.50      0.74 o 
  -3   0   7       44.32       41.04      0.73 o 
  -2   0   7      421.35      429.61      8.36 o 
  -1   0   7      327.91      320.03      3.31 o 
   0   0   7      117.96      141.18      1.69 o 
   1   0   7       65.34       75.66      1.39 o 
   2   0   7      296.31      294.19      1.86 o 
   3   0   7       92.97       93.59      1.01 o 
   4   0   7       73.38       65.14      4.04 o 
   5   0   7      713.05      736.22      3.76 o 
   6   0   7        3.58        4.53      1.01 o 
   7   0   7        0.31        0.44      1.02 o 
   8   0   7        9.05        6.99      1.32 o 
  -6   1   7        1.51        2.65      0.73 o 
  -5   1   7        0.00        1.96      0.80 o 
  -4   1   7       10.96       12.01      1.67 o 
  -3   1   7       82.36       75.94      2.47 o 
  -2   1   7      552.34      552.36      2.39 o 
  -1   1   7      505.97      533.87      7.37 o 
   0   1   7       31.52       27.27      0.31 o 
   1   1   7        0.37        2.34      0.31 o 
   2   1   7        3.45        2.68      0.46 o 
   3   1   7      197.87      193.00      0.81 o 
   4   1   7      433.10      445.78      2.64 o 
   5   1   7      133.50      140.38      1.78 o 
   6   1   7        2.65        0.94      1.01 o 
   7   1   7       44.74       44.82      1.44 o 
   8   1   7       10.01        9.21      1.13 o 
  -6   2   7       12.12        8.94      1.76 o 
  -5   2   7        9.50        8.66      0.77 o 
  -4   2   7       24.98       22.56      1.62 o 
  -3   2   7       96.58       98.12      1.12 o 
  -2   2   7       86.36       94.45      1.18 o 
  -1   2   7       48.01       49.60      0.89 o 
   0   2   7        0.27        0.40      0.24 o 
   1   2   7     1263.05     1277.70      3.01 o 
   2   2   7        6.31        5.15      0.27 o 
   3   2   7       55.03       71.10      0.60 o 
   4   2   7      518.54      524.12      2.70 o 
   5   2   7       37.56       42.67      1.18 o 
   6   2   7       52.42       49.62      1.34 o 
   7   2   7        1.03        3.13      1.04 o 
   8   2   7       11.54       14.85      1.20 o 
  -6   3   7       12.37       10.90      0.82 o 
  -5   3   7        2.08       -0.57      0.71 o 
  -4   3   7       44.26       45.30      2.21 o 
  -3   3   7      131.39      142.39      1.13 o 
  -2   3   7      299.98      285.67      3.96 o 
  -1   3   7      334.78      327.70      2.87 o 
   0   3   7      111.28      110.23      0.75 o 
   1   3   7      330.40      337.95      2.13 o 
   2   3   7       25.97       35.02      0.48 o 
   3   3   7      842.43      882.35      2.17 o 
   4   3   7      515.81      529.78      3.98 o 
   5   3   7        1.77        0.98      0.84 o 
   6   3   7       26.92       29.01      1.14 o 
   7   3   7       38.90       40.23      1.30 o 
   8   3   7        3.97        2.51      0.96 o 
   9   3   7        2.24        3.25      1.13 o 
  -6   4   7        1.14        0.55      1.01 o 
  -5   4   7       30.98       33.78      1.14 o 
  -4   4   7       90.08       94.68      1.43 o 
  -3   4   7        0.21        0.09      0.46 o 
  -2   4   7       11.32       13.82      0.94 o 
  -1   4   7       14.13       15.90      0.48 o 
   0   4   7      140.41      143.30      0.68 o 
   1   4   7        5.30       10.54      0.56 o 
   2   4   7       48.96       46.24      0.85 o 
   3   4   7      340.44      320.88      1.99 o 
   4   4   7      652.73      655.36      3.05 o 
   5   4   7        6.92        6.40      0.84 o 
   6   4   7       11.73       10.95      0.94 o 
   7   4   7       24.75       27.50      1.15 o 
   8   4   7        7.85        8.11      1.01 o 
   9   4   7        5.50        5.54      1.08 o 
  -5   5   7       26.85       29.65      1.13 o 
  -4   5   7       56.06       46.83      1.19 o 
  -3   5   7        1.09       -0.50      0.71 o 
  -2   5   7       43.99       43.43      0.56 o 
  -1   5   7        0.45       -0.09      0.40 o 
   0   5   7       95.21       99.89      0.74 o 
   1   5   7      148.87      170.85      0.98 o 
   2   5   7       55.03       67.35      1.03 o 
   3   5   7      516.88      531.41      2.54 o 
   4   5   7      492.66      504.84      2.67 o 
   5   5   7        3.08        0.83      0.90 o 
   6   5   7       73.30       72.09      1.41 o 
   7   5   7       13.53       16.33      1.02 o 
   8   5   7       14.14       15.67      1.05 o 
   9   5   7       19.51       20.69      1.36 o 
  -5   6   7       47.36       53.61      1.36 o 
  -4   6   7       27.18       25.08      1.08 o 
  -3   6   7       40.79       45.92      1.09 o 
  -2   6   7       96.69       91.38      1.21 o 
  -1   6   7        4.71        2.55      0.45 o 
   0   6   7       17.63       19.34      0.77 o 
   1   6   7       63.82       65.41      1.11 o 
   2   6   7       51.34       50.22      1.05 o 
   3   6   7      301.08      277.65      2.03 o 
   4   6   7       54.84       56.98      1.21 o 
   5   6   7       10.43       14.08      0.98 o 
   6   6   7      402.13      422.50      2.83 o 
   7   6   7       15.52        8.42      1.03 o 
   8   6   7        5.25        3.32      0.98 o 
   9   6   7       36.92       40.79      1.58 o 
  -4   7   7        7.24        5.21      0.90 o 
  -3   7   7      108.87      101.10      1.47 o 
  -2   7   7       69.43       60.83      0.71 o 
  -1   7   7       32.19       29.69      0.65 o 
   0   7   7       69.11       72.22      0.77 o 
   1   7   7       28.20       23.53      0.96 o 
   2   7   7        0.03       -0.37      0.81 o 
   3   7   7      501.66      538.45      2.75 o 
   4   7   7       78.93       83.32      1.05 o 
   5   7   7      120.25      115.01      1.60 o 
   6   7   7      213.56      204.57      2.13 o 
   7   7   7        3.67        2.33      1.00 o 
   8   7   7       63.45       61.49      1.56 o 
   9   7   7       59.71       59.04      1.79 o 
  -4   8   7        5.35        5.70      0.98 o 
  -3   8   7        5.63        8.01      0.87 o 
  -2   8   7       81.73       74.95      0.96 o 
  -1   8   7       85.87       68.66      0.89 o 
   0   8   7        4.76        6.22      0.56 o 
   1   8   7      291.73      293.67      2.25 o 
   2   8   7        1.06        0.38      0.91 o 
   3   8   7        2.44        1.05      0.93 o 
   4   8   7       23.41       23.46      0.67 o 
   5   8   7      330.88      339.15      2.52 o 
   6   8   7       74.40       69.06      1.45 o 
   7   8   7        4.96        3.90      0.99 o 
   8   8   7        4.80        7.39      1.07 o 
  -3   9   7        6.86        4.87      0.85 o 
  -2   9   7       41.68       43.08      0.88 o 
  -1   9   7       46.79       42.74      1.86 o 
   0   9   7       93.88       89.56      1.65 o 
   1   9   7      349.27      334.38      2.56 o 
   2   9   7       22.04       23.96      1.20 o 
   3   9   7      113.05      115.06      1.66 o 
   4   9   7       11.76       10.83      1.66 o 
   5   9   7      139.85      146.88      1.39 o 
   6   9   7       61.49       55.67      1.33 o 
   7   9   7       19.62       19.20      1.12 o 
   8   9   7       43.60       47.12      1.54 o 
  -2  10   7        1.89        2.20      0.65 o 
  -1  10   7        5.10        4.44      0.70 o 
   0  10   7      114.88      116.73      1.87 o 
   1  10   7       11.30       12.21      1.22 o 
   2  10   7       35.92       31.73      1.28 o 
   3  10   7      217.62      216.52      2.17 o 
   4  10   7        4.64        6.25      0.85 o 
   5  10   7       17.65       16.67      0.76 o 
   6  10   7        0.35       -0.82      0.82 o 
   7  10   7        2.07        0.61      0.94 o 
   8  10   7       37.29       40.01      1.41 o 
  -1  11   7        4.26        5.92      0.75 o 
   0  11   7       80.81       88.44      1.84 o 
   2  11   7       87.84       94.28      1.82 o 
   3  11   7       61.95       63.22      1.55 o 
   4  11   7        0.27        0.44      0.88 o 
   5  11   7        2.34        2.32      0.69 o 
   6  11   7        0.71       -0.23      0.72 o 
   0  12   7        0.62        0.23      1.31 o 
   1  12   7        0.29       -0.72      1.09 o 
   2  12   7       18.88       24.29      1.45 o 
   3  12   7       11.39       12.18      1.35 o 
   4  12   7       49.80       50.27      1.00 o 
   5  12   7        0.00        1.77      0.70 o 
   6  12   7       15.27       12.74      2.39 o 
   2  13   7        1.63       -0.15      1.35 o 
   3  13   7       20.65       20.95      1.41 o 
   4  13   7       15.75       14.91      3.39 o 
  -3  -8   8       22.20       22.33      1.29 o 
  -2  -8   8       10.24        6.15      1.17 o 
  -1  -8   8        1.20        0.93      1.06 o 
   0  -8   8      108.84      120.07      2.01 o 
   1  -8   8        4.68        3.77      1.00 o 
  -4  -7   8        7.59        7.67      1.12 o 
  -3  -7   8        0.47       -0.33      1.09 o 
  -2  -7   8       14.46       16.39      1.26 o 
  -1  -7   8        5.57        9.13      1.05 o 
   0  -7   8       33.64       30.70      1.28 o 
   1  -7   8       10.64       13.99      1.04 o 
   2  -7   8      180.67      199.31      2.42 o 
   3  -7   8       30.82       31.64      1.38 o 
  -5  -6   8        2.82        3.60      1.15 o 
  -4  -6   8       32.26       39.22      1.44 o 
  -3  -6   8        0.12        1.32      1.01 o 
  -2  -6   8       28.37       29.49      1.30 o 
  -1  -6   8        2.25        1.52      0.96 o 
   0  -6   8        4.64        6.30      1.08 o 
   1  -6   8       75.48       73.64      1.52 o 
   2  -6   8      137.62      147.26      2.06 o 
   3  -6   8       68.68       63.70      1.58 o 
   4  -6   8       50.06       51.53      1.55 o 
  -5  -5   8        0.23        1.41      0.81 o 
  -4  -5   8        4.80        4.34      0.89 o 
  -3  -5   8        5.94        7.99      1.05 o 
  -2  -5   8        0.79        0.18      0.90 o 
  -1  -5   8        1.18        1.40      0.87 o 
   0  -5   8       19.67       20.37      0.68 o 
   1  -5   8       12.41       12.49      1.09 o 
   2  -5   8        8.10        8.44      0.61 o 
   3  -5   8       85.72       77.58      1.55 o 
   4  -5   8        6.03        9.47      0.72 o 
   5  -5   8       26.61       28.53      1.12 o 
  -5  -4   8        2.51        1.37      0.96 o 
  -4  -4   8        0.47        0.04      0.65 o 
  -3  -4   8        0.02       -0.20      0.59 o 
  -2  -4   8       52.60       47.29      1.29 o 
  -1  -4   8       28.81       30.76      1.16 o 
   0  -4   8        0.22        0.11      0.55 o 
   1  -4   8        4.67        3.80      0.53 o 
   2  -4   8       77.20       76.03      0.92 o 
   3  -4   8       42.23       40.45      0.64 o 
   4  -4   8       13.78       15.53      0.57 o 
   5  -4   8       95.66       99.40      1.23 o 
   6  -4   8        1.36        0.49      1.05 o 
  -6  -3   8        7.02        6.92      1.18 o 
  -5  -3   8        3.83        5.61      1.04 o 
  -4  -3   8      118.84      119.74      1.66 o 
  -3  -3   8        3.39        1.66      0.59 o 
  -2  -3   8       19.98       14.86      0.66 o 
  -1  -3   8      408.70      410.89      2.76 o 
   0  -3   8      268.33      259.88      1.48 o 
   1  -3   8      178.64      168.98      3.84 o 
   2  -3   8       25.37       27.36      0.70 o 
   3  -3   8       79.60       79.74      0.89 o 
   4  -3   8       16.04       14.99      0.53 o 
   5  -3   8      146.29      145.19      2.13 o 
   6  -3   8        4.80        2.65      1.14 o 
  -6  -2   8       13.60       12.34      1.34 o 
  -5  -2   8       23.11       20.23      1.13 o 
  -4  -2   8        7.98        9.71      1.03 o 
  -3  -2   8       51.83       63.62      0.94 o 
  -2  -2   8        2.29        1.47      0.57 o 
  -1  -2   8      458.59      484.44      3.02 o 
   0  -2   8       32.05       32.65      1.70 o 
   1  -2   8      334.47      323.24      5.00 o 
   2  -2   8      284.52      287.56      7.99 o 
   3  -2   8      285.02      269.96      3.15 o 
   4  -2   8       69.15       65.38      0.91 o 
   5  -2   8       15.25       13.00      1.09 o 
   6  -2   8        8.34        7.05      1.03 o 
   7  -2   8       74.32       78.93      1.92 o 
  -6  -1   8       10.68       10.49      0.77 o 
  -5  -1   8       35.56       36.70      0.88 o 
  -4  -1   8       20.00       17.63      1.04 o 
  -3  -1   8       63.48       65.19      1.33 o 
  -2  -1   8      199.47      180.17      6.95 o 
  -1  -1   8        0.11        1.08      0.85 o 
   0  -1   8      252.98      229.84      1.03 o 
   1  -1   8      260.37      268.06      4.88 o 
   2  -1   8      166.69      164.03      1.42 o 
   3  -1   8       23.50       21.67      1.25 o 
   4  -1   8      281.86      284.98      2.07 o 
   5  -1   8        0.96       -0.70      0.92 o 
   6  -1   8       15.26       11.98      1.14 o 
   7  -1   8       18.00       17.44      1.25 o 
  -6   0   8       55.37       56.52      2.34 o 
  -5   0   8       34.50       36.46      0.86 o 
  -4   0   8      121.84      133.71      3.22 o 
  -3   0   8       38.44       34.85      1.16 o 
  -2   0   8      156.13      155.95      1.72 o 
  -1   0   8      338.78      364.53      4.92 o 
   0   0   8        3.25        2.75      0.37 o 
   1   0   8       86.60       85.39      1.44 o 
   2   0   8      133.48      119.99      0.86 o 
   3   0   8      272.69      267.44      1.31 o 
   4   0   8      174.01      180.69      1.91 o 
   5   0   8       63.47       61.61      1.44 o 
   6   0   8       27.68       26.94      1.24 o 
   7   0   8        8.90       10.88      1.25 o 
  -6   1   8        9.95        9.98      1.02 o 
  -5   1   8       21.36       24.66      0.82 o 
  -4   1   8      116.47      123.55      1.19 o 
  -3   1   8        2.62        0.79      0.87 o 
  -2   1   8       44.75       56.20      1.31 o 
  -1   1   8      562.12      562.71      2.40 o 
   0   1   8       32.89       28.64      0.46 o 
   1   1   8      146.05      143.02      1.39 o 
   2   1   8       91.09       99.25      0.80 o 
   3   1   8       99.53      101.96      0.82 o 
   4   1   8      175.93      177.88      1.81 o 
   5   1   8      191.99      203.03      2.09 o 
   6   1   8       21.48       20.45      1.20 o 
   7   1   8        9.59       11.14      1.14 o 
   8   1   8       11.26       11.39      1.21 o 
  -6   2   8        0.32       -0.76      0.76 o 
  -5   2   8       26.12       28.46      0.87 o 
  -4   2   8      270.89      261.63      1.60 o 
  -3   2   8        0.20        1.79      0.56 o 
  -2   2   8      368.82      370.97      2.54 o 
  -1   2   8      300.11      284.96      2.72 o 
   0   2   8       39.49       34.95      0.62 o 
   1   2   8      350.29      361.91      1.06 o 
   2   2   8       43.49       46.42      0.63 o 
   3   2   8       49.73       45.06      0.77 o 
   4   2   8      191.62      187.15      1.73 o 
   5   2   8        1.24        1.31      0.82 o 
   6   2   8       63.64       60.00      1.47 o 
   7   2   8       62.76       65.04      1.60 o 
   8   2   8       11.15       11.40      1.27 o 
  -5   3   8        1.61        0.89      0.68 o 
  -4   3   8        1.17        1.26      0.65 o 
  -3   3   8      179.27      195.95      7.63 o 
  -2   3   8     1495.19     1463.11      3.00 o 
  -1   3   8        2.55        5.23      0.57 o 
   0   3   8       33.10       33.49      0.41 o 
   1   3   8       63.74       63.50      0.49 o 
   2   3   8       31.12       29.33      0.31 o 
   3   3   8       16.68       21.55      1.96 o 
   4   3   8        7.67        7.06      0.54 o 
   5   3   8       11.53       12.35      0.89 o 
   6   3   8      145.87      138.91      1.88 o 
   7   3   8        3.91        5.01      0.95 o 
   8   3   8        0.18        0.52      1.07 o 
  -5   4   8        0.03        1.16      0.82 o 
  -4   4   8       13.58       16.26      0.76 o 
  -3   4   8       48.49       52.15      1.32 o 
  -2   4   8      172.21      175.17      2.04 o 
  -1   4   8      517.62      504.40      3.95 o 
   0   4   8      396.83      376.97      3.21 o 
   1   4   8       66.00       56.30      0.62 o 
   2   4   8      124.32      127.62      0.95 o 
   3   4   8      183.30      178.69      1.44 o 
   4   4   8      226.23      215.71      5.40 o 
   5   4   8      105.67      114.71      1.55 o 
   6   4   8       90.32       84.91      1.55 o 
   7   4   8       16.87       20.21      1.07 o 
   8   4   8       12.37       11.77      1.02 o 
  -5   5   8        0.23       -0.31      0.69 o 
  -4   5   8        1.28        1.78      0.84 o 
  -3   5   8       27.75       26.66      0.93 o 
  -2   5   8       26.09       23.54      0.92 o 
  -1   5   8        5.57        4.44      0.38 o 
   0   5   8       31.44       30.68      0.51 o 
   1   5   8      844.44      823.43      4.21 o 
   2   5   8       67.64       66.83      1.08 o 
   3   5   8       18.31       16.22      0.90 o 
   4   5   8      574.60      551.62      2.93 o 
   5   5   8       66.77       50.54      1.27 o 
   6   5   8        9.08        7.35      0.99 o 
   7   5   8       35.22       37.73      1.23 o 
   8   5   8       31.49       33.08      1.32 o 
  -4   6   8        0.05        1.50      0.78 o 
  -3   6   8       19.62       23.56      0.93 o 
  -2   6   8        0.20       -0.40      0.52 o 
  -1   6   8        5.60        4.72      0.39 o 
   0   6   8       28.36       28.92      2.14 o 
   1   6   8      288.60      279.87      1.96 o 
   2   6   8       16.20       20.38      0.57 o 
   3   6   8      702.24      666.28      3.06 o 
   4   6   8      584.04      606.52      3.08 o 
   5   6   8       24.00       24.69      1.12 o 
   6   6   8       33.20       29.26      1.18 o 
   7   6   8        5.70        4.55      1.05 o 
   8   6   8       28.47       25.75      1.32 o 
  -4   7   8        1.08        2.85      0.91 o 
  -3   7   8        1.12        1.21      0.87 o 
  -2   7   8        5.16        4.40      0.57 o 
  -1   7   8       75.62       64.94      0.70 o 
   0   7   8        7.84       13.24      2.61 o 
   1   7   8        0.01        1.13      0.79 o 
   2   7   8        8.89        8.42      0.92 o 
   3   7   8     1243.36     1244.41      4.21 o 
   4   7   8      127.09      133.97      1.67 o 
   5   7   8        1.78        1.48      0.97 o 
   6   7   8       24.44       22.08      1.16 o 
   7   7   8        6.78        6.04      0.98 o 
   8   7   8        0.01        0.21      1.06 o 
  -3   8   8       12.45       10.00      0.89 o 
  -2   8   8        4.28        5.87      0.62 o 
  -1   8   8       20.19       13.93      0.61 o 
   0   8   8       26.92       30.06      0.66 o 
   1   8   8       38.72       32.28      1.17 o 
   2   8   8       51.46       55.67      1.30 o 
   3   8   8      287.32      303.38      2.36 o 
   4   8   8       76.00       77.59      1.48 o 
   5   8   8      103.03      100.95      1.59 o 
   6   8   8       62.20       61.92      1.40 o 
   7   8   8        2.32        4.42      1.05 o 
   8   8   8        7.50        8.13      1.11 o 
  -2   9   8       11.33       11.01      0.81 o 
  -1   9   8       55.46       54.86      0.90 o 
   0   9   8        0.02        3.90      2.57 o 
   1   9   8       71.90       66.45      1.46 o 
   2   9   8       60.01       68.30      1.45 o 
   3   9   8       58.59       64.05      1.44 o 
   4   9   8        5.89        3.82      1.00 o 
   5   9   8        0.43        0.70      0.96 o 
   6   9   8       81.41       83.62      1.58 o 
   7   9   8        5.86        4.66      0.96 o 
   8   9   8       21.18       21.77      1.35 o 
  -2  10   8        2.14        2.48      0.64 o 
  -1  10   8        7.12        9.43      0.67 o 
   0  10   8        5.70        2.93      1.13 o 
   1  10   8       42.82       43.05      1.46 o 
   2  10   8        6.44       11.57      1.18 o 
   3  10   8        0.24        2.10      1.08 o 
   4  10   8        0.92        0.79      1.00 o 
   5  10   8       28.27       25.55      1.28 o 
   6  10   8       15.59       15.44      1.14 o 
   7  10   8        0.91        0.34      1.08 o 
  -1  11   8        0.63        0.62      1.18 o 
   0  11   8        0.32        0.39      1.21 o 
   2  11   8       18.77       20.56      1.36 o 
   3  11   8        3.21        6.89      1.14 o 
   4  11   8       30.03       26.69      1.03 o 
   5  11   8       18.12       19.15      1.21 o 
   6  11   8        9.00        5.60      1.14 o 
   1  12   8        0.00       -0.63      1.10 o 
   2  12   8        9.66        9.31      1.35 o 
   3  12   8        4.12        8.95      1.31 o 
   4  12   8        0.29        2.43      0.94 o 
   5  12   8       44.78       52.20      1.53 o 
   6  12   8        1.14        0.93      1.19 o 
  -2  -7   9        0.15       -1.20      1.20 o 
  -1  -7   9       11.69       11.29      1.25 o 
   0  -7   9        0.49       -0.79      1.15 o 
   1  -7   9        7.30       10.27      1.18 o 
   2  -7   9       24.35       31.33      1.42 o 
  -3  -6   9       69.01       68.79      1.80 o 
  -2  -6   9        0.05       -1.18      1.18 o 
  -1  -6   9       18.63       18.80      1.15 o 
   0  -6   9       17.95       16.34      1.15 o 
   1  -6   9        0.42       -0.06      0.60 o 
   2  -6   9        6.85        7.59      0.96 o 
   3  -6   9        6.13        7.06      1.28 o 
  -4  -5   9       40.11       42.51      2.90 o 
  -3  -5   9       21.42       18.46      1.24 o 
  -2  -5   9      100.23       97.95      1.81 o 
  -1  -5   9       17.25       15.19      1.10 o 
   0  -5   9        1.66        1.80      1.07 o 
   1  -5   9        0.01        0.49      0.75 o 
   2  -5   9        7.40        7.90      0.63 o 
   3  -5   9       65.77       57.62      1.46 o 
   4  -5   9       14.49       10.82      1.13 o 
  -5  -4   9        7.94       12.84      1.03 o 
  -4  -4   9       41.51       44.53      1.32 o 
  -3  -4   9       28.93       33.52      3.34 o 
  -2  -4   9       28.32       27.25      1.20 o 
  -1  -4   9        7.95        9.32      0.97 o 
   0  -4   9       15.93       15.57      0.64 o 
   1  -4   9        2.89        2.45      0.54 o 
   2  -4   9       94.88       98.17      2.51 o 
   3  -4   9       23.33       21.29      0.70 o 
   4  -4   9       33.33       38.23      0.85 o 
   5  -4   9       10.35        8.36      0.72 o 
  -5  -3   9       23.35       20.83      1.14 o 
  -4  -3   9       20.60       23.38      1.27 o 
  -3  -3   9       26.89       21.60      0.78 o 
  -2  -3   9       14.37       10.83      0.65 o 
  -1  -3   9       25.10       29.89      1.11 o 
   0  -3   9      131.30      118.32      2.63 o 
   1  -3   9       27.51       25.07      0.72 o 
   2  -3   9      231.61      232.87      6.43 o 
   3  -3   9        7.89        8.16      0.57 o 
   4  -3   9        0.01       -0.56      0.56 o 
   5  -3   9       12.54        9.76      0.98 o 
   6  -3   9       17.08       17.59      1.32 o 
  -4  -2   9       73.23       77.21      1.60 o 
  -3  -2   9       35.77       33.59      1.18 o 
  -2  -2   9        2.91        1.15      0.57 o 
  -1  -2   9       46.23       42.65      1.27 o 
   0  -2   9       17.15       17.10      1.17 o 
   1  -2   9      202.13      208.47      1.39 o 
   2  -2   9      703.18      700.61      3.35 o 
   3  -2   9        5.60        7.87      0.61 o 
   4  -2   9       14.54       12.27      0.51 o 
   5  -2   9        0.06       -0.59      0.89 o 
   6  -2   9       36.84       32.69      1.40 o 
  -4  -1   9        0.54        0.17      1.03 o 
  -3  -1   9        1.98        0.51      0.91 o 
  -2  -1   9      198.05      203.63      7.83 o 
  -1  -1   9       98.59       91.05      1.39 o 
   0  -1   9        4.84        3.88      0.45 o 
   1  -1   9      307.68      296.98      3.02 o 
   2  -1   9       18.39       18.28      1.61 o 
   3  -1   9      203.28      204.80      2.43 o 
   4  -1   9      328.15      340.90      2.62 o 
   5  -1   9        0.44       -0.53      0.96 o 
   6  -1   9        8.44        6.35      1.12 o 
   7  -1   9        0.14       -0.92      1.09 o 
  -5   0   9       13.52       14.76      1.22 o 
  -4   0   9       27.62       29.37      1.28 o 
  -3   0   9        9.51        6.95      0.92 o 
  -2   0   9       68.35       66.57      1.31 o 
  -1   0   9      139.32      121.88      1.79 o 
   0   0   9      219.17      206.94      1.55 o 
   1   0   9       67.28       59.80      1.52 o 
   2   0   9        0.00        0.25      0.48 o 
   3   0   9        6.15        5.93      0.57 o 
   4   0   9       36.18       36.09      1.17 o 
   5   0   9       79.15       87.92      1.67 o 
   6   0   9        2.43        1.48      1.07 o 
   7   0   9       22.96       26.94      1.35 o 
  -5   1   9       23.30       31.15      1.40 o 
  -4   1   9      110.91      129.74      1.94 o 
  -3   1   9       32.58       24.46      1.18 o 
  -2   1   9        5.71        4.34      0.82 o 
  -1   1   9      109.86      116.00      1.01 o 
   0   1   9      205.19      191.74      2.18 o 
   1   1   9      241.78      229.35      2.53 o 
   2   1   9      129.62      128.90      0.79 o 
   3   1   9       12.18       15.99      0.79 o 
   4   1   9      135.18      123.64      1.63 o 
   5   1   9       10.37       12.07      1.02 o 
   6   1   9        8.19        6.36      1.05 o 
   7   1   9      123.15      134.46      2.18 o 
  -5   2   9        9.77       12.56      1.25 o 
  -4   2   9       35.21       30.66      1.29 o 
  -3   2   9       17.56       18.76      1.13 o 
  -2   2   9       13.75        7.16      0.97 o 
  -1   2   9        3.63        4.41      2.41 o 
   0   2   9       11.87        9.78      0.55 o 
   1   2   9       61.44       59.12      0.92 o 
   2   2   9        1.17        0.99      0.29 o 
   3   2   9       77.52       72.96      0.85 o 
   4   2   9      259.34      257.84     12.92 o 
   5   2   9        5.33        4.18      0.91 o 
   6   2   9       45.90       41.61      1.36 o 
   7   2   9      104.28      117.44      2.02 o 
   8   2   9        0.01        0.65      1.18 o 
  -5   3   9       15.45       17.42      0.86 o 
  -4   3   9        8.61        8.27      1.04 o 
  -3   3   9        3.12        3.51      0.93 o 
  -2   3   9       12.17       12.58      1.03 o 
  -1   3   9       44.41       43.31      1.45 o 
   0   3   9        4.77        3.03      0.42 o 
   1   3   9       23.79       29.79      0.62 o 
   2   3   9        4.86        2.70      0.63 o 
   3   3   9      246.20      231.95      1.34 o 
   4   3   9      176.98      183.82      1.75 o 
   5   3   9       10.20        7.11      0.86 o 
   6   3   9      133.68      132.45      1.86 o 
   7   3   9        3.09        4.32      1.09 o 
   8   3   9        0.06        1.20      1.06 o 
  -4   4   9        0.75       -0.40      0.64 o 
  -3   4   9       33.74       29.80      1.23 o 
  -2   4   9       63.39       59.31      1.44 o 
  -1   4   9      466.42      475.46      5.20 o 
   0   4   9      123.80      118.07      1.75 o 
   1   4   9      111.96      106.87      1.19 o 
   2   4   9      117.00      115.56      1.33 o 
   3   4   9      603.33      612.05      7.64 o 
   4   4   9      113.66      117.83      1.06 o 
   5   4   9       54.84       51.18      1.26 o 
   6   4   9      118.26      126.02      1.83 o 
   7   4   9        0.01       -0.62      0.99 o 
   8   4   9        0.98        1.47      1.05 o 
  -4   5   9       30.60       30.77      0.87 o 
  -3   5   9       16.60       16.94      0.67 o 
  -2   5   9       63.09       64.75      1.12 o 
  -1   5   9        3.25        3.24      0.63 o 
   0   5   9      117.59      116.35      1.08 o 
   1   5   9      867.28      873.87      6.61 o 
   2   5   9       52.56       48.95      1.17 o 
   3   5   9       53.06       52.73      0.83 o 
   4   5   9        6.41        3.78      0.58 o 
   5   5   9      288.44      288.11      2.55 o 
   6   5   9       63.26       69.36      1.51 o 
   7   5   9        4.53        2.72      0.93 o 
   8   5   9        2.65        2.00      0.93 o 
  -4   6   9        1.19        1.12      0.62 o 
  -3   6   9        5.17        9.58      0.66 o 
  -2   6   9      172.26      174.28      2.62 o 
  -1   6   9        0.03        4.45      0.89 o 
   0   6   9        8.85        6.92      0.63 o 
   1   6   9        9.72        8.84      0.64 o 
   2   6   9       54.95       62.26      1.88 o 
   3   6   9       28.56       27.10      1.00 o 
   4   6   9        0.99        1.07      0.85 o 
   5   6   9       24.72       24.72      1.10 o 
   6   6   9       22.74       17.18      1.08 o 
   8   6   9       11.15        7.04      1.26 o 
  -3   7   9       25.93       29.05      1.09 o 
  -2   7   9       72.79       68.69      0.95 o 
  -1   7   9        3.85        4.57      0.88 o 
   0   7   9       74.76       73.55      2.24 o 
   1   7   9       18.19       15.83      0.96 o 
   2   7   9       18.51       17.88      0.97 o 
   3   7   9        2.70        2.09      0.92 o 
   4   7   9        1.65        2.22      0.92 o 
   5   7   9        3.42        2.45      0.94 o 
   6   7   9        0.75        0.60      0.99 o 
   7   7   9        4.94        4.05      1.11 o 
   8   7   9       29.65       27.58      1.45 o 
  -3   8   9       68.36       67.83      1.40 o 
  -2   8   9        7.12        4.87      0.88 o 
  -1   8   9        0.02       -0.46      0.46 o 
   0   8   9       40.58       42.45      1.26 o 
   1   8   9        4.26        5.89      0.96 o 
   2   8   9        2.45        1.83      0.87 o 
   3   8   9       15.88       16.11      1.04 o 
   4   8   9       14.81        4.95      0.98 o 
   5   8   9        2.33        0.79      0.97 o 
   6   8   9        2.12        3.61      0.96 o 
   7   8   9       18.36       20.13      1.21 o 
   8   8   9       50.27       58.05      1.71 o 
  -2   9   9        0.00       -0.52      0.89 o 
  -1   9   9       36.12       35.70      0.83 o 
   0   9   9       16.54       14.29      0.65 o 
   1   9   9        6.36        4.45      1.05 o 
   2   9   9        0.97        3.35      1.02 o 
   3   9   9       30.62       24.48      1.15 o 
   4   9   9       25.18       22.71      1.21 o 
   5   9   9       65.75       58.83      1.43 o 
   6   9   9       25.13       27.76      1.25 o 
   7   9   9        0.06       -0.04      0.96 o 
  -1  10   9        0.45        1.94      0.70 o 
   0  10   9        0.48       -0.16      0.98 o 
   1  10   9       37.88       36.17      1.35 o 
   2  10   9        0.34        0.61      1.10 o 
   3  10   9      106.42       96.96      1.68 o 
   4  10   9        4.30        5.50      1.14 o 
   5  10   9        5.15        2.71      1.08 o 
   6  10   9        1.93        1.12      1.09 o 
   7  10   9       41.66       37.34      1.37 o 
   0  11   9       16.30       15.05      1.19 o 
   1  11   9        6.25        4.17      1.17 o 
   2  11   9       39.49       41.44      1.46 o 
   3  11   9      224.32      240.17      2.49 o 
   4  11   9        2.68        4.60      1.17 o 
   5  11   9        4.79        3.94      1.12 o 
   6  11   9        6.38        4.70      1.14 o 
   2  12   9       59.65       64.18      1.75 o 
   3  12   9        7.99       15.58      1.40 o 
   4  12   9        0.18        3.65      1.09 o 
   5  12   9       28.46       30.67      1.34 o 
  -2  -6  10        1.41        0.24      1.14 o 
  -1  -6  10        3.74        3.26      1.14 o 
   0  -6  10        0.02       -0.84      1.11 o 
   1  -6  10        1.13       -0.12      0.63 o 
   2  -6  10      126.12      139.52      2.26 o 
  -3  -5  10        0.98        1.06      1.02 o 
  -2  -5  10       13.16       14.90      1.33 o 
  -1  -5  10        2.84        1.27      1.02 o 
   0  -5  10       36.96       38.71      0.99 o 
   1  -5  10        1.67        1.25      0.62 o 
   2  -5  10       28.52       26.57      1.20 o 
   3  -5  10        1.62        0.99      0.93 o 
  -4  -4  10        2.48        5.36      1.04 o 
  -3  -4  10       41.62       44.46      1.48 o 
  -2  -4  10       20.43       25.08      1.29 o 
  -1  -4  10        2.26        3.88      1.04 o 
   0  -4  10       54.29       58.07      0.97 o 
   1  -4  10       26.09       25.56      0.78 o 
   2  -4  10       17.20       14.47      0.68 o 
   3  -4  10        8.27        7.08      0.67 o 
   4  -4  10       77.37       83.53      1.30 o 
  -4  -3  10       38.55       55.96      1.44 o 
  -3  -3  10       46.61       51.55      2.17 o 
  -2  -3  10        2.22        1.97      1.51 o 
  -1  -3  10       41.83       47.76      1.39 o 
   0  -3  10        6.94        7.63      0.65 o 
   1  -3  10       26.73       25.39      0.74 o 
   2  -3  10        2.54        3.32      0.58 o 
   3  -3  10       13.83       12.27      1.57 o 
   4  -3  10        2.76        2.43      0.57 o 
   5  -3  10        4.11        1.71      0.61 o 
  -4  -2  10       97.65      100.57      1.77 o 
  -3  -2  10       40.57       33.41      1.26 o 
  -2  -2  10        7.34       11.04      1.07 o 
  -1  -2  10       73.24       72.62      1.56 o 
   0  -2  10       63.45       58.79      0.91 o 
   1  -2  10        0.00        0.37      0.58 o 
   2  -2  10       39.25       43.43      1.17 o 
   3  -2  10        1.23        1.29      0.76 o 
   4  -2  10        9.30        8.95      0.84 o 
   5  -2  10        0.02       -0.90      0.90 o 
   6  -2  10        3.37        3.43      1.11 o 
  -4  -1  10       26.40       28.93      1.43 o 
  -3  -1  10        0.02        0.04      0.95 o 
  -2  -1  10      210.31      223.07      1.56 o 
  -1  -1  10       27.25       23.04      0.72 o 
   0  -1  10       18.10       16.36      0.67 o 
   1  -1  10        0.08        0.53      0.55 o 
   2  -1  10       81.14       79.96      1.42 o 
   3  -1  10        1.30        0.91      0.58 o 
   4  -1  10        1.06        0.35      0.85 o 
   5  -1  10        5.84        1.62      0.98 o 
   6  -1  10       11.72        4.84      1.30 o 
  -4   0  10       25.88       20.76      1.32 o 
  -3   0  10        8.35        7.95      1.06 o 
  -2   0  10       16.81       17.74      1.03 o 
  -1   0  10        0.11        0.62      0.45 o 
   0   0  10      156.65      140.55      1.18 o 
   1   0  10       66.96       63.07      0.89 o 
   2   0  10      159.78      153.63      4.04 o 
   3   0  10       27.14       26.33      1.09 o 
   4   0  10      135.68      147.29      1.86 o 
   5   0  10       37.88       35.85      1.28 o 
   6   0  10       15.49       14.03      1.22 o 
   7   0  10        1.72       -0.17      1.25 o 
  -4   1  10        0.58        5.30      1.11 o 
  -3   1  10       28.08       31.37      1.27 o 
  -2   1  10        2.29       -0.30      0.87 o 
  -1   1  10        2.66        1.67      0.87 o 
   0   1  10        0.48       -0.07      0.40 o 
   1   1  10       87.76       94.08      0.77 o 
   2   1  10      298.33      260.50     13.32 o 
   3   1  10       34.14       37.00      1.81 o 
   4   1  10       16.83       13.59      1.00 o 
   5   1  10       48.42       41.54      1.34 o 
   6   1  10      159.38      158.10      2.22 o 
   7   1  10       24.91       24.22      1.32 o 
  -4   2  10       22.33       22.32      1.20 o 
  -3   2  10       23.81       25.04      1.14 o 
  -2   2  10        3.61        3.91      0.87 o 
  -1   2  10       23.67       22.60      0.83 o 
   0   2  10        4.01        3.51      0.51 o 
   1   2  10      353.94      359.91      1.56 o 
   2   2  10       90.46       91.37      4.89 o 
   3   2  10        9.20        6.79      0.60 o 
   4   2  10      164.46      157.94      1.79 o 
   5   2  10       83.92       76.44      1.49 o 
   6   2  10       28.88       30.62      1.31 o 
   7   2  10        6.32        7.89      1.15 o 
  -4   3  10        0.02       -0.64      1.06 o 
  -3   3  10        5.37        5.23      1.08 o 
  -2   3  10       17.89       15.20      1.02 o 
  -1   3  10       32.14       26.40      1.01 o 
   0   3  10       48.48       52.85      1.14 o 
   1   3  10      164.60      160.96      2.64 o 
   2   3  10       17.01       18.16      0.51 o 
   3   3  10       50.58       44.20      0.90 o 
   4   3  10       51.57       59.29      0.88 o 
   5   3  10       49.62       46.42      1.27 o 
   6   3  10        0.87        1.12      1.00 o 
   7   3  10        0.14        0.07      0.97 o 
  -4   4  10        0.21       -1.15      1.15 o 
  -3   4  10        0.46       -1.02      1.02 o 
  -2   4  10      103.14       98.92      1.25 o 
  -1   4  10       23.83       23.74      0.89 o 
   0   4  10      140.57      136.84      1.97 o 
   1   4  10      204.59      200.79      1.74 o 
   2   4  10        0.33        0.66      0.44 o 
   3   4  10      203.20      219.15      1.39 o 
   4   4  10        5.16        4.08      0.58 o 
   5   4  10       23.59       21.57      1.14 o 
   6   4  10       22.42       22.61      1.14 o 
   7   4  10       22.56       22.68      1.20 o 
   8   4  10        4.36        4.79      1.04 o 
  -3   5  10        1.42        1.50      0.95 o 
  -2   5  10        2.47        1.32      0.67 o 
  -1   5  10       38.60       44.19      0.87 o 
   0   5  10      395.06      397.20      2.00 o 
   1   5  10        4.77        9.03      2.23 o 
   2   5  10       13.69        9.62      0.51 o 
   3   5  10      104.69      110.17      2.88 o 
   4   5  10        2.24        1.57      0.56 o 
   5   5  10       14.10       14.38      0.68 o 
   6   5  10       46.03       38.56      1.36 o 
   7   5  10        5.01        3.26      1.08 o 
   8   5  10        2.51        2.55      1.06 o 
  -3   6  10        5.44        4.58      1.16 o 
  -2   6  10        0.17       -0.04      0.63 o 
  -1   6  10        0.77        1.65      0.62 o 
   0   6  10        0.17       -0.33      0.96 o 
   1   6  10      106.08      103.78      1.20 o 
   2   6  10      283.96      292.24      2.53 o 
   3   6  10       47.59       45.31      0.84 o 
   4   6  10       11.10        9.02      0.64 o 
   5   6  10        0.00       -0.07      0.59 o 
   6   6  10       53.30       52.73      1.51 o 
   7   6  10       14.87       12.88      1.25 o 
  -3   7  10       25.45       21.54      1.28 o 
  -2   7  10       13.90       16.00      0.79 o 
  -1   7  10        0.27        0.36      0.58 o 
   0   7  10        5.81        4.86      1.00 o 
   1   7  10       38.63       31.96      2.08 o 
   2   7  10        5.51        5.59      1.48 o 
   3   7  10      331.00      334.95      2.43 o 
   4   7  10      110.03      122.83      1.69 o 
   5   7  10       60.19       54.87      1.38 o 
   6   7  10       64.83       70.33      1.63 o 
   7   7  10       12.07        8.81      1.19 o 
  -2   8  10        0.13        0.18      1.09 o 
  -1   8  10        2.46        2.71      0.91 o 
   0   8  10        0.10        0.59      1.02 o 
   1   8  10       15.98       12.69      1.05 o 
   2   8  10        0.91        1.06      0.87 o 
   3   8  10       32.95       26.60      1.14 o 
   4   8  10       23.18       20.32      1.16 o 
   5   8  10      191.14      197.56      2.17 o 
   6   8  10       54.03       71.68      1.61 o 
   7   8  10        2.62        2.75      1.08 o 
  -1   9  10        0.44       -0.92      1.08 o 
   0   9  10        0.20       -0.57      0.69 o 
   1   9  10        5.38        3.42      1.03 o 
   2   9  10       20.63       28.34      1.22 o 
   3   9  10        7.19        9.61      0.99 o 
   4   9  10       14.64       10.97      1.11 o 
   5   9  10      149.31      153.30      2.02 o 
   6   9  10        5.48        6.37      1.10 o 
   7   9  10        3.15        4.69      1.13 o 
   0  10  10        8.90        8.17      1.13 o 
   1  10  10        6.32        3.52      1.01 o 
   2  10  10       31.78       36.39      1.39 o 
   3  10  10        0.01        0.09      1.05 o 
   4  10  10        6.61        8.00      1.19 o 
   5  10  10        2.02        2.20      1.12 o 
   6  10  10        0.37       -0.22      1.10 o 
   1  11  10       24.58       26.42      1.46 o 
   2  11  10       11.21       15.14      1.32 o 
   3  11  10        0.80        3.07      1.06 o 
   4  11  10       18.34       24.31      1.32 o 
   5  11  10        0.16       -0.46      1.02 o 
  -1  -5  11        9.91        9.64      1.25 o 
   0  -5  11        0.99       -0.30      1.18 o 
   1  -5  11       22.56       25.58      0.86 o 
  -2  -4  11       46.22       57.12      1.68 o 
  -1  -4  11       26.37       22.72      1.36 o 
   0  -4  11        0.49        0.32      0.72 o 
   1  -4  11       40.97       45.01      0.97 o 
   2  -4  11        0.25       -0.52      0.64 o 
   3  -4  11        0.39        1.10      1.13 o 
  -3  -3  11        4.92        8.06      0.82 o 
  -2  -3  11       13.67       16.56      1.23 o 
  -1  -3  11        0.08        0.11      1.05 o 
   0  -3  11       51.63       64.69      3.32 o 
   1  -3  11       55.18       59.63      2.05 o 
   2  -3  11       14.83       15.05      0.72 o 
   3  -3  11        5.73        6.05      0.72 o 
   4  -3  11        1.30        1.61      0.88 o 
  -3  -2  11       16.57       18.85      1.17 o 
  -2  -2  11       15.00       10.29      1.00 o 
  -1  -2  11       11.42       11.08      1.02 o 
   0  -2  11        8.44        6.44      0.69 o 
   1  -2  11       19.26       16.75      0.74 o 
   2  -2  11       37.30       41.58      2.44 o 
   3  -2  11       11.85       11.84      1.00 o 
   4  -2  11       73.51       65.84      1.40 o 
   5  -2  11        0.02       -0.96      0.96 o 
  -3  -1  11        1.74        0.05      0.97 o 
  -2  -1  11        1.57        1.62      0.84 o 
  -1  -1  11        8.15        9.36      0.67 o 
   0  -1  11        8.16        6.44      1.33 o 
   1  -1  11       43.44       44.95      1.51 o 
   2  -1  11       60.69       66.15      0.99 o 
   3  -1  11       37.40       32.03      2.06 o 
   4  -1  11       68.88       70.37      1.43 o 
   5  -1  11        6.16        3.12      0.66 o 
  -3   0  11       15.20       17.88      1.26 o 
  -2   0  11       25.96       23.99      1.08 o 
  -1   0  11        5.38        4.84      0.64 o 
   0   0  11        0.12        1.25      0.47 o 
   1   0  11      111.31      104.25      1.12 o 
   2   0  11        1.60        1.47      0.59 o 
   3   0  11      170.09      164.16      1.96 o 
   4   0  11      234.40      240.63      2.32 o 
   5   0  11       11.24       13.60      1.13 o 
   6   0  11       13.93       11.96      1.20 o 
  -3   1  11       14.02       12.66      1.05 o 
  -2   1  11       23.60       24.91      1.20 o 
  -1   1  11       49.09       51.05      1.24 o 
   0   1  11      121.81      120.64      1.11 o 
   1   1  11       34.44       32.95      1.00 o 
   2   1  11        0.07        0.27      0.58 o 
   3   1  11      184.01      191.69      2.02 o 
   4   1  11        1.19        0.14      0.63 o 
   5   1  11       10.89       12.35      1.07 o 
   6   1  11      152.96      169.92      2.33 o 
  -3   2  11        8.21       10.03      1.07 o 
  -2   2  11       48.93       50.09      1.40 o 
  -1   2  11       41.38       36.93      1.16 o 
   0   2  11       21.14       21.42      0.67 o 
   1   2  11        0.37       -0.26      0.41 o 
   2   2  11      186.74      178.09      1.90 o 
   3   2  11      172.52      173.55      1.95 o 
   4   2  11        0.69       -0.32      0.80 o 
   5   2  11       15.02       12.03      1.01 o 
   6   2  11       34.84       35.35      1.45 o 
   7   2  11       15.11       16.33      1.29 o 
  -3   3  11        1.00        4.09      1.05 o 
  -2   3  11      109.98      127.29      1.80 o 
  -1   3  11        7.23        3.65      0.86 o 
   0   3  11       54.38       50.55      0.83 o 
   1   3  11      127.35      129.34      1.73 o 
   2   3  11       10.31       10.03      0.63 o 
   3   3  11       38.45       40.04      2.44 o 
   4   3  11       41.57       38.14      1.27 o 
   5   3  11       37.15       45.17      1.29 o 
   6   3  11       37.72       38.07      1.38 o 
   7   3  11        0.14       -0.97      0.97 o 
  -3   4  11        9.09        9.80      1.03 o 
  -2   4  11        1.82        0.59      0.80 o 
  -1   4  11       12.33       13.57      0.79 o 
   0   4  11       28.09       31.09      1.18 o 
   1   4  11       75.85       74.68      2.03 o 
   2   4  11       25.83       17.82      0.71 o 
   3   4  11        0.05       -0.19      0.46 o 
   4   4  11        7.85        6.09      0.81 o 
   5   4  11       97.62       85.34      1.57 o 
   6   4  11       79.24       77.47      1.67 o 
   7   4  11        2.18        1.60      0.95 o 
  -3   5  11       17.36       22.66      1.33 o 
  -2   5  11        1.37        0.48      0.61 o 
  -1   5  11        0.42        1.45      0.60 o 
   0   5  11      145.15      152.32      2.04 o 
   1   5  11       71.71       63.55      0.98 o 
   2   5  11       61.69       57.64      4.20 o 
   3   5  11       28.84       28.48      0.61 o 
   4   5  11       12.20        7.55      0.62 o 
   5   5  11       51.18       46.38      0.90 o 
   6   5  11       10.78       12.44      1.07 o 
  -2   6  11        7.43        7.24      0.76 o 
  -1   6  11        1.02        1.39      0.62 o 
   0   6  11        8.73        7.53      1.09 o 
   1   6  11       97.50       89.87      1.71 o 
   2   6  11       75.51       73.38      1.48 o 
   3   6  11       28.65       24.61      0.76 o 
   4   6  11       35.98       38.37      0.84 o 
   5   6  11       62.64       55.20      0.95 o 
   6   6  11        1.70       -0.07      1.00 o 
   7   6  11        0.65       -0.69      1.02 o 
  -2   7  11       34.29       36.94      0.98 o 
  -1   7  11       23.65       27.74      1.23 o 
   0   7  11       53.16       50.58      1.45 o 
   1   7  11        1.74        2.49      0.98 o 
   2   7  11       50.10       48.66      0.94 o 
   3   7  11      191.90      183.10      5.08 o 
   4   7  11       11.56       14.55      0.75 o 
   5   7  11        0.50        2.43      0.67 o 
   6   7  11       68.02       72.13      1.62 o 
   7   7  11       11.77       13.61      1.30 o 
  -1   8  11       17.13       24.01      1.35 o 
   0   8  11       80.90       85.66      1.78 o 
   1   8  11        6.39        5.52      1.21 o 
   2   8  11        7.35        5.15      0.72 o 
   3   8  11        0.09        0.05      0.69 o 
   4   8  11       66.92       67.55      1.52 o 
   5   8  11       45.82       42.71      1.31 o 
   6   8  11       59.78       71.67      1.65 o 
   7   8  11        0.08        0.71      1.07 o 
   0   9  11       19.94       18.37      1.29 o 
   1   9  11        0.32        0.85      0.73 o 
   2   9  11       47.60       52.05      1.44 o 
   3   9  11        4.47        4.29      1.09 o 
   4   9  11       21.26       23.06      1.22 o 
   5   9  11        4.97        7.05      1.10 o 
   6   9  11        6.36        7.81      1.18 o 
   1  10  11        0.05        0.00      0.73 o 
   2  10  11       37.21       51.62      1.47 o 
   3  10  11        0.22        0.38      1.00 o 
   4  10  11        5.43        5.73      1.07 o 
   5  10  11        9.53        7.49      1.23 o 
   3  11  11        0.03        1.43      1.09 o 
   4  11  11       17.97       24.37      1.37 o 
  -1  -3  12        4.69        3.75      1.07 o 
   0  -3  12        5.47        4.99      1.01 o 
   1  -3  12        0.00        0.58      0.75 o 
   2  -3  12        6.47        6.93      0.73 o 
  -2  -2  12       34.47       38.85      2.97 o 
  -1  -2  12       38.79       41.19      1.45 o 
   0  -2  12        1.08        0.23      0.72 o 
   1  -2  12       10.18       12.66      1.01 o 
   2  -2  12       49.16       54.60      3.31 o 
   3  -2  12       34.69       31.84      1.30 o 
   4  -2  12        1.60        1.94      1.02 o 
  -2  -1  12       35.00       50.43      1.40 o 
  -1  -1  12       39.99       37.79      2.08 o 
   0  -1  12       26.14       21.95      0.87 o 
   1  -1  12      168.91      178.17      3.17 o 
   2  -1  12        7.79        7.29      0.75 o 
   3  -1  12       25.40       27.14      1.24 o 
   4  -1  12        7.39        6.48      0.92 o 
  -2   0  12       12.95       15.84      1.03 o 
  -1   0  12        9.25        7.84      0.99 o 
   0   0  12       31.19       38.43      0.94 o 
   1   0  12      214.30      218.48      3.42 o 
   2   0  12        2.25        2.33      0.93 o 
   3   0  12       13.36       12.78      1.08 o 
   4   0  12       62.27       63.91      1.52 o 
   5   0  12       12.15       11.21      1.14 o 
  -2   1  12        0.05       -0.96      0.96 o 
  -1   1  12        8.68        7.92      0.93 o 
   0   1  12      136.70      150.28      6.17 o 
   1   1  12      110.28      100.48      1.16 o 
   2   1  12        6.45        4.48      1.08 o 
   3   1  12      117.85      108.08      1.72 o 
   4   1  12        5.31        4.62      1.01 o 
   5   1  12        3.22        3.95      1.03 o 
   6   1  12        5.33        5.27      1.11 o 
  -2   2  12        0.42       -1.00      1.00 o 
  -1   2  12        0.58       -0.15      0.90 o 
   0   2  12        2.01        4.73      0.93 o 
   1   2  12        1.17        1.90      1.00 o 
   2   2  12       83.24       83.58      1.61 o 
   3   2  12      153.11      141.97      1.90 o 
   4   2  12       57.75       54.35      1.51 o 
   5   2  12        4.59        3.63      0.92 o 
   6   2  12        0.45        1.42      1.15 o 
  -2   3  12        5.29        6.43      1.02 o 
  -1   3  12        2.11        2.57      0.87 o 
   0   3  12        8.75        8.25      0.96 o 
   1   3  12        0.01        0.28      0.83 o 
   2   3  12        8.07        8.15      1.01 o 
   3   3  12       93.49       87.68      1.61 o 
   4   3  12       77.53       71.54      1.56 o 
   6   3  12       91.84       94.97      1.85 o 
  -2   4  12        3.83        6.18      1.05 o 
  -1   4  12        1.02        0.22      0.99 o 
   0   4  12        0.42        0.28      0.65 o 
   1   4  12        0.06        0.06      0.64 o 
   2   4  12        0.71        0.78      0.66 o 
   3   4  12       34.72       35.99      1.50 o 
   4   4  12        4.03        3.09      0.51 o 
   5   4  12        5.51        4.56      0.97 o 
   6   4  12      152.43      169.02      2.29 o 
  -2   5  12        2.52        1.90      1.05 o 
  -1   5  12        1.38        1.57      0.71 o 
   0   5  12       18.02       17.81      1.23 o 
   1   5  12       15.97       14.41      0.98 o 
   2   5  12       56.40       55.19      1.97 o 
   3   5  12       33.10       36.41      0.87 o 
   4   5  12       31.25       31.87      0.76 o 
   5   5  12       16.31       12.79      0.72 o 
   6   5  12       43.92       46.91      1.46 o 
  -1   6  12        0.05       -0.70      0.99 o 
   0   6  12        5.61        6.08      1.11 o 
   1   6  12        3.78        3.74      1.03 o 
   2   6  12       13.94       13.66      1.20 o 
   3   6  12       10.93       10.92      0.57 o 
   4   6  12        5.85        5.06      0.58 o 
   5   6  12       42.48       51.07      1.69 o 
   6   6  12        0.45        0.67      1.14 o 
  -1   7  12       18.31       18.41      1.16 o 
   0   7  12        0.31        0.11      1.12 o 
   1   7  12        8.45        9.19      1.20 o 
   2   7  12      137.09      143.67      2.13 o 
   3   7  12       10.66       12.61      0.81 o 
   4   7  12        0.45       -0.53      0.53 o 
   5   7  12       41.50       49.43      1.04 o 
   6   7  12        4.82        5.72      1.03 o 
   0   8  12       15.40       19.14      1.38 o 
   1   8  12        0.06       -0.14      1.14 o 
   2   8  12        4.73        3.33      1.15 o 
   3   8  12        7.96        5.68      0.73 o 
   4   8  12       97.88      111.90      3.93 o 
   5   8  12        4.97        6.38      0.76 o 
   6   8  12        4.31        7.89      1.17 o 
   1   9  12        4.06        3.98      1.22 o 
   2   9  12        1.21        1.94      1.29 o 
   3   9  12        5.10        3.65      0.77 o 
   4   9  12        2.90        3.56      0.75 o 
   5   9  12       41.53       35.37      1.01 o 
   3  10  12        3.58        6.89      1.25 o 
   4  10  12        7.91        8.66      1.27 o 
   0  -1  13        8.41        9.12      0.80 o 
   1  -1  13        2.83        3.37      0.82 o 
   2  -1  13        4.05        4.23      1.22 o 
   3  -1  13       33.73       38.30      1.51 o 
  -1   0  13        0.14        3.07      0.86 o 
   0   0  13        7.58        6.11      0.72 o 
   1   0  13        1.95        4.10      0.89 o 
   2   0  13        0.84        0.83      1.04 o 
   3   0  13        8.03        9.73      1.28 o 
   4   0  13        1.85        0.59      1.07 o 
  -1   1  13        3.75        3.11      0.87 o 
   0   1  13        1.87        3.59      0.65 o 
   1   1  13        7.27        9.06      1.17 o 
   2   1  13        1.29        0.16      0.97 o 
   3   1  13        9.56        4.03      1.05 o 
   4   1  13        0.09       -0.18      1.04 o 
  -1   2  13        0.57       -0.06      0.98 o 
   0   2  13        0.35        1.94      0.68 o 
   1   2  13        4.52        8.74      1.02 o 
   2   2  13        2.27        1.50      0.98 o 
   3   2  13       15.73       14.95      1.15 o 
   4   2  13       12.67        8.26      1.12 o 
   5   2  13        8.24        6.35      1.22 o 
  -1   3  13        0.31       -0.88      1.00 o 
   0   3  13       21.96       26.84      1.18 o 
   1   3  13       39.37       39.53      1.23 o 
   2   3  13       39.86       31.34      1.32 o 
   3   3  13        4.53        2.73      0.94 o 
   4   3  13       20.06       24.41      1.18 o 
   5   3  13       34.53       30.27      1.31 o 
  -1   4  13        5.77        4.60      1.07 o 
   0   4  13       19.17       23.27      1.14 o 
   1   4  13       23.11       20.17      1.08 o 
   2   4  13        1.48        1.81      0.73 o 
   3   4  13       25.67       24.35      1.24 o 
   4   4  13       10.10        9.04      0.79 o 
   5   4  13       47.52       50.74      1.56 o 
   0   5  13       46.99       56.43      1.55 o 
   1   5  13        0.69       -0.25      1.18 o 
   2   5  13        0.49        0.04      0.68 o 
   3   5  13       59.75       61.34      2.13 o 
   4   5  13        7.78        6.39      0.72 o 
   5   5  13       14.44       13.68      0.83 o 
   0   6  13       21.90       23.31      1.45 o 
   1   6  13        0.59        1.65      1.07 o 
   2   6  13       27.22       25.90      1.33 o 
   3   6  13       30.06       29.06      0.90 o 
   4   6  13        1.58        4.42      1.13 o 
   5   6  13        3.67        3.67      0.76 o 
   1   7  13        2.29        3.54      1.27 o 
   2   7  13       70.02       74.09      1.86 o 
   3   7  13        0.15        0.18      1.10 o 
   4   7  13        6.86        4.79      0.75 o 
   5   7  13       13.77       14.60      0.77 o 
   2   8  13       19.70       26.18      1.46 o 
   3   8  13       10.67       10.43      1.36 o 
   4   8  13       10.66        8.17      1.16 o 
   2   2  14        5.52        4.42      1.16 o 
   1   3  14        0.76        2.25      1.10 o 
   2   3  14       52.92       57.62      1.57 o 
   3   3  14       34.94       37.12      1.53 o 
   1   4  14        0.92        2.19      0.93 o 
   2   4  14       13.17       16.52      1.19 o 
   3   4  14        0.14        0.53      1.01 o 
   2   5  14       16.40       19.23      0.85 o 
   3   5  14        0.04       -0.31      0.70 o 
                                                 
